# Supplementary material for: 3,6-Dichloro-N-(4,6-dichloro­pyrimidin-2-yl)picolinamide
Source: Acta Crystallogr Sect E Struct Rep Online. 2008 Apr 18;64(Pt 5):o871. doi: 10.1107/S1600536808010325 (PMC2961186; doi:10.1107/S1600536808010325)
Supplement: Supplementary file 2 [file e-64-0o871-Isup2.hkl]

# 
# h,k,l, Fc-squared, Fo-squared, sigma(Fo-squared) and status flag 
# 
data_I
_shelx_title ' a in P2(1)/c' 
_shelx_refln_list_code          4 
_shelx_F_calc_maximum      167.69 
_exptl_crystal_F_000       672.00 
_reflns_d_resolution_high  0.8104 
 
loop_ 
 _symmetry_equiv_pos_as_xyz 
 'x, y, z' 
 '-x, y+1/2, -z+1/2' 
 '-x, -y, -z' 
 'x, -y-1/2, z-1/2' 
 
_cell_length_a    10.9313 
_cell_length_b    13.3682 
_cell_length_c     9.3846 
_cell_angle_alpha  90.000 
_cell_angle_beta  112.576 
_cell_angle_gamma  90.000 
 
_shelx_F_squared_multiplier     1.000 
 
loop_ 
 _refln_index_h 
 _refln_index_k 
 _refln_index_l 
 _refln_F_squared_calc 
 _refln_F_squared_meas 
 _refln_F_squared_sigma 
 _refln_observed_status 
   1   0   0       26.21       15.09      1.39 o 
   2   0   0    12767.97    11761.91    260.99 o 
   3   0   0    28120.33    24457.36    432.92 o 
   4   0   0    17443.90    16938.92    265.89 o 
   5   0   0      529.63      644.73     13.24 o 
   6   0   0        8.53        4.85      1.46 o 
   7   0   0      791.79      727.40     14.09 o 
   8   0   0     1654.86     1665.12     28.07 o 
   9   0   0      579.79      488.75     13.11 o 
  10   0   0      162.45      162.29      7.63 o 
  11   0   0      647.38      643.84     17.12 o 
  12   0   0        7.27       23.00      4.94 o 
   1   1   0      134.13      144.45      3.95 o 
   2   1   0      387.03      374.25      7.23 o 
   3   1   0     3152.92     3050.51     37.07 o 
   4   1   0      142.16      129.51      3.00 o 
   5   1   0      453.75      343.83      5.88 o 
   6   1   0      312.98      363.65      6.12 o 
   7   1   0      564.85      518.11      7.78 o 
   8   1   0      601.28      575.53      9.01 o 
   9   1   0       25.88       25.90      2.33 o 
  10   1   0       56.13       57.39      4.10 o 
  11   1   0       70.36       60.43      6.63 o 
  12   1   0       98.05      105.52      5.88 o 
   0   2   0     1123.44     1113.71     21.09 o 
   1   2   0      201.75      208.13      3.64 o 
   2   2   0     8313.63     7957.30    125.13 o 
   3   2   0      365.71      365.81      5.78 o 
   4   2   0     2600.10     2535.91     32.01 o 
   5   2   0     5705.90     5720.70     61.95 o 
   6   2   0       92.62      100.42      2.96 o 
   7   2   0      542.43      553.52      8.15 o 
   8   2   0       34.39       32.59      2.28 o 
   9   2   0      661.27      681.68     10.94 o 
  10   2   0        0.01        1.07      1.66 o 
  11   2   0      332.24      376.05      8.76 o 
  12   2   0      213.69      254.95     15.98 o 
   1   3   0       93.47      100.46      2.07 o 
   2   3   0     3359.07     3228.18     41.72 o 
   3   3   0     3345.47     3110.64     41.41 o 
   4   3   0      177.11      133.28      3.36 o 
   5   3   0        0.58        1.40      0.91 o 
   6   3   0        0.03       -0.37      0.94 o 
   7   3   0       29.17       25.04      1.94 o 
   8   3   0       16.88       17.17      1.88 o 
   9   3   0      192.58      183.28      5.03 o 
  10   3   0      119.15      134.47      4.70 o 
  11   3   0      347.13      393.18     33.53 o 
  12   3   0      163.70      201.68     25.40 o 
   0   4   0     7694.11     7479.87    166.29 o 
   1   4   0      323.37      302.73      5.46 o 
   2   4   0      528.72      519.83      7.48 o 
   3   4   0     1682.96     1686.26     23.46 o 
   4   4   0     1314.38     1204.87     15.60 o 
   5   4   0      306.82      289.36      5.48 o 
   6   4   0       24.06       27.16      1.99 o 
   7   4   0     1170.73     1132.64     16.18 o 
   8   4   0      342.88      343.00      7.26 o 
   9   4   0        6.22        6.09      1.80 o 
  10   4   0        4.09        2.95      1.97 o 
  11   4   0      185.90      232.85     12.19 o 
  12   4   0        0.07        4.99      4.74 o 
   1   5   0     1408.41     1366.26     20.58 o 
   2   5   0     3259.39     3300.97     40.43 o 
   3   5   0      961.81     1012.30     13.02 o 
   4   5   0      251.06      250.55      4.76 o 
   5   5   0     4584.59     4432.96     52.35 o 
   6   5   0       64.09       58.43      3.74 o 
   7   5   0      915.76      926.57     13.92 o 
   8   5   0      374.48      365.74      7.62 o 
   9   5   0       28.38       31.58      2.98 o 
  10   5   0      251.36      245.46      7.16 o 
  11   5   0       29.00       23.56      3.55 o 
   0   6   0     3490.67     3527.27     65.75 o 
   1   6   0     1162.56     1248.48     16.59 o 
   2   6   0        0.13       -0.27      0.67 o 
   3   6   0     1680.08     1671.19     18.58 o 
   4   6   0      141.29      127.36      3.10 o 
   5   6   0        3.15        2.52      1.14 o 
   6   6   0        2.74        2.06      1.26 o 
   7   6   0      455.48      442.93      8.32 o 
   8   6   0      534.75      486.43      9.21 o 
   9   6   0       33.69       33.88      3.48 o 
  10   6   0        5.92        5.04      2.48 o 
  11   6   0       11.84        7.47      4.12 o 
   1   7   0      107.73      109.76      2.68 o 
   2   7   0      283.83      276.96      5.10 o 
   3   7   0       41.31       40.98      1.63 o 
   4   7   0      160.85      156.22      4.19 o 
   5   7   0       50.79       53.34      2.47 o 
   6   7   0       14.56       16.81      1.93 o 
   7   7   0     1404.88     1380.93     22.53 o 
   8   7   0        9.37        8.63      2.32 o 
   9   7   0       45.92       37.37      4.85 o 
  10   7   0       45.39       45.42      4.32 o 
  11   7   0       56.09       59.13      7.46 o 
   0   8   0     4841.40     5136.18     75.85 o 
   1   8   0     2178.65     2255.80     26.03 o 
   2   8   0     1345.19     1373.51     16.61 o 
   3   8   0     1399.27     1502.50     17.16 o 
   4   8   0        7.92        9.87      1.57 o 
   5   8   0      111.72      119.94      4.75 o 
   6   8   0      253.63      272.03      7.19 o 
   7   8   0       18.42       22.97      2.84 o 
   8   8   0       17.93       14.90      2.57 o 
   9   8   0        4.38        3.62      2.89 o 
  10   8   0        1.85        5.42      4.04 o 
   1   9   0      424.53      470.79      7.02 o 
   2   9   0      719.29      747.57     14.13 o 
   3   9   0      147.01      156.89      4.55 o 
   4   9   0        4.10        5.99      1.69 o 
   5   9   0      949.47      977.47     16.68 o 
   6   9   0      158.81      153.68      5.57 o 
   7   9   0       12.84       21.52      2.80 o 
   8   9   0       42.56       41.91      4.23 o 
   9   9   0       63.53       62.30      5.14 o 
  10   9   0       10.09        3.48      4.13 o 
   0  10   0      126.32      127.10     10.81 o 
   1  10   0        3.73        5.34      1.32 o 
   2  10   0      982.55     1036.15     16.87 o 
   3  10   0      176.10      181.75      5.41 o 
   4  10   0     1183.26     1211.46     21.69 o 
   5  10   0     1544.24     1574.28     27.32 o 
   6  10   0        2.46        0.69      2.29 o 
   7  10   0      372.21      365.36     10.35 o 
   8  10   0        3.03        1.55      2.52 o 
   9  10   0       88.01       90.83     10.29 o 
   1  11   0       31.49       27.59      7.58 o 
   2  11   0       77.68       87.70      5.56 o 
   3  11   0       59.44       50.74      3.63 o 
   4  11   0       18.48       15.07      2.61 o 
   5  11   0       18.67       13.83      2.75 o 
   6  11   0       21.08       22.34      3.29 o 
   7  11   0        8.22        9.07      2.89 o 
   8  11   0       16.88       16.00      4.06 o 
   9  11   0        5.56        8.72      4.38 o 
   0  12   0      620.27      639.61     31.56 o 
   1  12   0       34.79       41.40      7.58 o 
   2  12   0       31.45       22.75      5.06 o 
   3  12   0      126.84      134.57     10.31 o 
   4  12   0      258.53      249.52     10.20 o 
   5  12   0       44.12       40.32      5.02 o 
   6  12   0       41.77       26.47      5.97 o 
   7  12   0      158.45      155.39      9.77 o 
   8  12   0        0.07       -5.36      3.58 o 
   1  13   0       28.18       20.25      5.34 o 
   2  13   0       14.08       14.32      4.59 o 
   3  13   0        4.12        2.61      3.69 o 
   4  13   0      171.57      186.12     17.89 o 
   5  13   0      186.35      175.43     17.89 o 
   6  13   0      157.29      168.23     18.39 o 
   7  13   0      232.93      252.12     18.02 o 
   0  14   0      207.90      186.86     17.15 o 
   1  14   0      120.18      143.02     23.73 o 
   2  14   0       95.15      105.36     13.67 o 
   3  14   0       90.29       71.32     12.42 o 
   4  14   0        1.03        2.73      5.72 o 
   5  14   0       20.00       -3.48      5.72 o 
   6  14   0       20.23       30.32     10.19 o 
   1  15   0       17.32       21.94      6.04 o 
   2  15   0       50.60       58.39     11.68 o 
   3  15   0       28.76       21.62      9.19 o 
   4  15   0       56.03       50.69     11.68 o 
   5  15   0       14.36       14.66      8.45 o 
   0  16   0      194.50      186.12     18.39 o 
   1  16   0      184.51      195.31     19.38 o 
   2  16   0       10.15       17.64      8.95 o 
   3  16   0        5.14        2.73      7.21 o 
 -12   1   1        3.74        1.33      2.37 o 
 -11   1   1       97.42      102.23      4.58 o 
 -10   1   1        8.13        9.18      1.97 o 
  -9   1   1        6.96       11.19      1.55 o 
  -8   1   1      367.80      351.16      5.84 o 
  -7   1   1       25.62       32.88      1.69 o 
  -6   1   1      544.60      551.31      6.95 o 
  -5   1   1      331.31      322.09      5.49 o 
  -4   1   1      408.83      387.98      5.85 o 
  -3   1   1      488.86      450.09      8.51 o 
  -2   1   1     2820.97     2972.00     46.46 o 
  -1   1   1      696.35      697.97     12.11 o 
   0   1   1        0.22       -0.72      0.48 o 
   1   1   1        3.95        5.27      0.69 o 
   2   1   1      730.15      821.50     14.66 o 
   3   1   1     2330.89     2249.74     31.47 o 
   4   1   1     1755.87     1591.66     19.76 o 
   5   1   1      829.99      849.91     11.93 o 
   6   1   1     1705.21     1650.72     21.38 o 
   7   1   1      572.94      569.09      8.98 o 
   8   1   1       84.73       84.95      3.71 o 
   9   1   1      301.15      279.93      7.78 o 
  10   1   1      199.70      197.46      7.40 o 
  11   1   1        6.01       15.81      4.09 o 
 -12   2   1        4.31       -0.14      2.27 o 
 -11   2   1      113.49      101.39      4.53 o 
 -10   2   1       47.22       46.63      2.98 o 
  -9   2   1        8.05        5.53      1.40 o 
  -8   2   1       95.09       97.95      2.99 o 
  -7   2   1        9.38       14.13      1.39 o 
  -6   2   1       64.88       55.51      1.99 o 
  -5   2   1     1030.87     1082.33     12.66 o 
  -4   2   1     3221.60     3104.01     36.74 o 
  -3   2   1     3251.82     3332.10     90.26 o 
  -2   2   1     1440.96     1509.52     35.89 o 
  -1   2   1      800.96      805.83     14.29 o 
   0   2   1      308.45      324.24      4.82 o 
   1   2   1     4198.73     4059.48     57.58 o 
   2   2   1      370.92      387.85      6.54 o 
   3   2   1      541.71      491.81      8.24 o 
   4   2   1       71.90       65.62      2.27 o 
   5   2   1       66.95       75.79      2.50 o 
   6   2   1      456.39      468.19      7.56 o 
   7   2   1        0.15        0.68      1.22 o 
   8   2   1       76.34       79.77      3.36 o 
   9   2   1        0.04       -0.03      2.27 o 
  10   2   1        2.82        7.27      3.18 o 
  11   2   1       49.48       79.44      6.64 o 
 -12   3   1       64.07       53.24      5.05 o 
 -11   3   1        6.64        7.66      2.13 o 
 -10   3   1      716.38      673.26     12.93 o 
  -9   3   1       10.86       10.58      1.91 o 
  -8   3   1       17.66       13.10      1.56 o 
  -7   3   1      173.79      169.35      4.09 o 
  -6   3   1       87.99       57.62      3.74 o 
  -5   3   1     1417.28     1398.28     17.92 o 
  -4   3   1      846.91      839.57     10.67 o 
  -3   3   1     2734.23     2699.20     35.95 o 
  -2   3   1      215.32      234.46      5.06 o 
  -1   3   1    16053.84    15848.76    224.06 o 
   0   3   1      529.74      566.88      8.13 o 
   1   3   1    25124.04    23731.38    303.18 o 
   2   3   1     5357.18     5250.26     69.19 o 
   3   3   1     1270.62     1250.32     16.55 o 
   4   3   1     1290.22     1330.19     16.00 o 
   5   3   1      455.41      488.32      7.45 o 
   6   3   1      866.19      863.73     11.91 o 
   7   3   1      199.46      216.58      5.00 o 
   8   3   1       26.34       22.63      2.19 o 
   9   3   1        2.74        3.64      1.73 o 
  10   3   1      186.27      202.18      7.58 o 
  11   3   1        4.67        1.95      4.95 o 
 -12   4   1       49.96       80.65      6.23 o 
 -11   4   1       60.67       50.26      5.22 o 
 -10   4   1      408.65      426.60      8.97 o 
  -9   4   1      174.88      164.29      5.01 o 
  -8   4   1     1294.57     1206.65     17.29 o 
  -7   4   1        0.13        1.09      0.99 o 
  -6   4   1     3407.66     3113.98     35.51 o 
  -5   4   1      952.31      882.79     11.59 o 
  -4   4   1       43.56       65.43      2.03 o 
  -3   4   1     3067.46     3096.76     36.43 o 
  -2   4   1       97.09       89.26      2.84 o 
  -1   4   1      100.99      126.98      3.08 o 
   0   4   1     4697.75     4752.00     67.47 o 
   1   4   1      440.55      469.27      6.95 o 
   2   4   1      378.44      349.00      6.21 o 
   3   4   1      402.49      466.68      7.03 o 
   4   4   1      189.18      182.98      4.01 o 
   5   4   1       77.06       77.63      2.69 o 
   6   4   1      162.80      156.86      3.98 o 
   7   4   1       44.26       49.85      2.64 o 
   8   4   1      313.17      301.38      6.90 o 
   9   4   1      197.72      219.63      6.52 o 
  10   4   1        1.97       10.06      3.42 o 
  11   4   1       12.32       11.63      7.40 o 
 -12   5   1       47.49       52.87      5.22 o 
 -11   5   1      125.16      114.17      5.86 o 
 -10   5   1      440.33      427.62      9.75 o 
  -9   5   1      278.67      281.15      6.70 o 
  -8   5   1       42.90       45.62      4.05 o 
  -7   5   1      130.12      114.21      3.26 o 
  -6   5   1     1452.60     1409.26     17.61 o 
  -5   5   1     2296.21     2256.55     26.42 o 
  -4   5   1      132.87      152.66      3.24 o 
  -3   5   1     1284.77     1276.28     15.19 o 
  -2   5   1      190.21      224.22      3.77 o 
  -1   5   1     2992.93     3038.47     43.66 o 
   0   5   1     2018.79     2032.37     27.72 o 
   1   5   1     4887.24     4965.00     60.66 o 
   2   5   1     1448.93     1364.52     16.89 o 
   3   5   1      309.42      346.83      5.76 o 
   4   5   1        5.11        3.52      1.08 o 
   5   5   1        9.25       11.26      1.53 o 
   6   5   1      341.92      376.81      7.23 o 
   7   5   1        8.39        7.76      2.24 o 
   8   5   1      517.69      528.02     10.75 o 
   9   5   1        2.49        3.43      2.13 o 
  10   5   1      140.08      129.45      6.08 o 
  11   5   1       89.61       90.29      8.33 o 
 -11   6   1        5.55        8.72      2.82 o 
 -10   6   1      120.65      117.03      5.60 o 
  -9   6   1       16.04       12.82      2.51 o 
  -8   6   1      529.87      515.53     10.23 o 
  -7   6   1      100.21      100.91      3.98 o 
  -6   6   1        7.62        9.03      1.40 o 
  -5   6   1      313.99      326.00      5.37 o 
  -4   6   1     2985.67     2890.01     31.24 o 
  -3   6   1      170.32      141.44      2.96 o 
  -2   6   1      657.41      628.18      8.64 o 
  -1   6   1     4120.11     4103.02     55.09 o 
   0   6   1      851.03      899.86     12.48 o 
   1   6   1       78.67       81.04      2.23 o 
   2   6   1      979.54     1074.20     14.95 o 
   3   6   1     4091.11     4028.43     46.85 o 
   4   6   1        1.57        0.10      1.02 o 
   5   6   1        0.77        2.37      1.22 o 
   6   6   1      282.65      292.81      6.72 o 
   7   6   1      276.97      270.08      7.46 o 
   8   6   1       15.89       18.80      2.75 o 
   9   6   1        3.72        4.15      2.30 o 
  10   6   1        0.89       -1.07      2.34 o 
  11   6   1      144.65      170.58     13.75 o 
 -11   7   1       10.23        2.64      3.84 o 
 -10   7   1      323.58      359.21      9.68 o 
  -9   7   1      156.00      170.56      6.31 o 
  -8   7   1        7.96        9.75      2.10 o 
  -7   7   1      677.26      686.57     12.14 o 
  -6   7   1      577.16      573.07      8.99 o 
  -5   7   1     1266.16     1294.55     16.55 o 
  -4   7   1        9.73       10.71      1.49 o 
  -3   7   1     1423.86     1496.72     16.07 o 
  -2   7   1      129.27      139.03      2.64 o 
  -1   7   1      617.29      590.11      8.99 o 
   0   7   1       19.25       27.55      1.54 o 
   1   7   1       62.92       65.59      2.13 o 
   2   7   1     1462.46     1548.13     20.83 o 
   3   7   1     5400.95     5399.81     62.21 o 
   4   7   1      621.52      552.21      8.77 o 
   5   7   1      427.89      413.50      8.07 o 
   6   7   1     6712.28     6533.50     81.56 o 
   7   7   1        0.20        2.41      1.94 o 
   8   7   1      225.40      231.30      9.25 o 
   9   7   1       55.15       50.87      4.93 o 
  10   7   1      293.98      343.98     14.69 o 
 -11   8   1        2.47       -4.10      2.74 o 
 -10   8   1      274.74      269.25      9.36 o 
  -9   8   1      344.42      350.92     10.32 o 
  -8   8   1       23.14       26.59      3.42 o 
  -7   8   1        4.34        5.19      2.30 o 
  -6   8   1       68.12       70.75      3.39 o 
  -5   8   1      578.02      572.06      8.84 o 
  -4   8   1        2.13        1.30      1.13 o 
  -3   8   1      172.96      190.47      4.35 o 
  -2   8   1     1267.10     1222.62     19.10 o 
  -1   8   1        0.20        0.77      0.76 o 
   0   8   1      735.58      762.09     10.62 o 
   1   8   1      722.18      739.91     10.48 o 
   2   8   1     1079.65     1100.85     14.69 o 
   3   8   1       62.40       73.95      2.88 o 
   4   8   1      144.68      142.27      3.86 o 
   5   8   1       18.65       19.19      2.18 o 
   6   8   1     1299.61     1355.94     24.71 o 
   7   8   1       30.48       37.43      3.87 o 
   8   8   1       63.70       58.82      4.68 o 
   9   8   1      117.29      118.97      6.58 o 
  10   8   1        2.24        2.66      4.24 o 
 -10   9   1       12.77       11.77      4.60 o 
  -9   9   1       68.15       73.44      5.30 o 
  -8   9   1      274.28      259.37      8.52 o 
  -7   9   1       80.58       92.24      5.08 o 
  -6   9   1      463.19      463.52     11.05 o 
  -5   9   1     2714.92     2697.71     39.01 o 
  -4   9   1       37.58       34.98      2.23 o 
  -3   9   1      945.13      936.88     13.52 o 
  -2   9   1        3.85        2.47      1.35 o 
  -1   9   1     1156.78     1123.04     16.24 o 
   0   9   1       26.55       21.42      2.10 o 
   1   9   1     1843.73     1822.26     21.57 o 
   2   9   1     1299.33     1285.43     16.03 o 
   3   9   1       58.70       64.94      2.68 o 
   4   9   1      479.00      462.42      9.59 o 
   5   9   1       42.05       40.06      3.57 o 
   6   9   1      542.69      537.02     12.70 o 
   7   9   1       67.69       81.47      5.11 o 
   8   9   1        0.22       -1.53      2.36 o 
   9   9   1       23.62       26.70      4.11 o 
 -10  10   1        0.26        3.29      3.22 o 
  -9  10   1        5.17        5.30      2.95 o 
  -8  10   1      461.82      468.18     12.25 o 
  -7  10   1        7.89        4.27      2.46 o 
  -6  10   1      286.74      304.58      8.85 o 
  -5  10   1      601.81      611.53     13.27 o 
  -4  10   1       52.57       56.58      3.40 o 
  -3  10   1      852.30      895.84     16.64 o 
  -2  10   1       66.01       73.93      3.78 o 
  -1  10   1        2.02        0.56      1.33 o 
   0  10   1      204.25      195.30      5.28 o 
   1  10   1       12.99       12.34      1.66 o 
   2  10   1        1.01       -0.37      1.46 o 
   3  10   1      886.58      916.53     17.30 o 
   4  10   1        3.66        2.31      1.89 o 
   5  10   1       61.70       61.56      4.19 o 
   6  10   1        0.92        0.00      2.16 o 
   7  10   1      280.18      293.02     10.52 o 
   8  10   1       30.52       21.57      4.31 o 
   9  10   1        0.15       -4.27      5.87 o 
  -9  11   1       70.08       91.04      7.27 o 
  -8  11   1       41.86       46.23      5.00 o 
  -7  11   1        2.56        1.77      2.41 o 
  -6  11   1       26.58       25.35      3.39 o 
  -5  11   1      400.22      453.43     12.32 o 
  -4  11   1      125.13      123.44      5.36 o 
  -3  11   1      242.57      257.29      7.48 o 
  -2  11   1      145.77      157.56      5.52 o 
  -1  11   1       86.64       86.13      4.64 o 
   0  11   1        9.24        7.09      1.92 o 
   1  11   1      203.12      201.50      6.36 o 
   2  11   1       33.40       24.96      3.61 o 
   3  11   1      205.83      188.36     11.25 o 
   4  11   1       62.28       86.25      6.96 o 
   5  11   1       13.97       10.67      3.56 o 
   6  11   1       25.85       24.82      4.86 o 
   7  11   1       96.64       93.50      7.91 o 
   8  11   1      108.73      100.63      8.64 o 
  -8  12   1       59.41       59.71      5.25 o 
  -7  12   1      161.83      146.65      7.61 o 
  -6  12   1       60.01       61.24      5.15 o 
  -5  12   1      107.75       99.55      5.92 o 
  -4  12   1       18.68       24.69      3.59 o 
  -3  12   1       17.69       16.56      2.83 o 
  -2  12   1      588.87      589.23     21.43 o 
  -1  12   1      271.10      319.02     19.38 o 
   0  12   1        0.02       -4.19      2.79 o 
   1  12   1      635.07      648.13     22.54 o 
   2  12   1       15.06       11.68      6.46 o 
   3  12   1       88.25       89.30     10.56 o 
   4  12   1       51.65       72.88      8.25 o 
   5  12   1       94.23       79.65      9.05 o 
   6  12   1       34.61       40.48      5.81 o 
   7  12   1        7.87       13.22      6.84 o 
   8  12   1      124.64      149.43     13.98 o 
  -8  13   1        1.12        3.02      4.44 o 
  -7  13   1       32.90       24.89      4.85 o 
  -6  13   1       62.96       61.73      8.69 o 
  -5  13   1      122.75      134.15      8.31 o 
  -4  13   1      197.67      211.95     12.21 o 
  -3  13   1       13.46       10.10      3.54 o 
  -2  13   1       20.25       20.39      4.02 o 
  -1  13   1      206.19      210.91     13.05 o 
   0  13   1      124.28      164.41     10.62 o 
   1  13   1      129.26      111.57     13.17 o 
   2  13   1       11.93       13.42      6.96 o 
   3  13   1      132.83      136.42     15.65 o 
   4  13   1       23.18       32.05      9.69 o 
   5  13   1       57.23       54.23     18.26 o 
   6  13   1       65.55       61.40     10.19 o 
   7  13   1        7.70        9.47      6.24 o 
  -6  14   1       59.92       84.73     12.55 o 
  -5  14   1       37.94       40.63      9.44 o 
  -4  14   1      114.53      127.12      9.97 o 
  -3  14   1       92.97       94.91      8.83 o 
  -2  14   1       33.48       41.31      5.42 o 
  -1  14   1      657.58      693.95     25.12 o 
   0  14   1       63.56       57.09      7.61 o 
   1  14   1       10.48       13.67      7.21 o 
   2  14   1       53.39       70.57     12.18 o 
   3  14   1       26.21       12.92      7.45 o 
   4  14   1        6.14       17.15      8.45 o 
   5  14   1       13.51        5.72      6.71 o 
   6  14   1       40.97       41.25     11.43 o 
  -5  15   1        0.90        0.34      4.35 o 
  -4  15   1        0.33        3.16      4.36 o 
  -3  15   1       52.27       54.71     11.43 o 
  -2  15   1       37.48       51.85      6.07 o 
  -1  15   1        3.82       -2.61      4.04 o 
   0  15   1      111.53       86.72     13.17 o 
   1  15   1       23.10       39.51     10.19 o 
   2  15   1      136.55      155.80     17.39 o 
   3  15   1       81.85       68.33     12.92 o 
   4  15   1       59.26       78.27     14.66 o 
  -3  16   1        0.28       -2.82      4.06 o 
  -2  16   1        1.63       -1.22      3.95 o 
  -1  16   1        0.96       -3.23      5.22 o 
   0  16   1       85.97       87.22     13.67 o 
   1  16   1       22.53       24.85     10.19 o 
   2  16   1        1.39        0.99      6.46 o 
 -13   0   2       83.86       88.84      7.71 o 
 -12   0   2       14.91       11.60      3.39 o 
 -11   0   2      381.62      398.92     12.30 o 
 -10   0   2      152.31      140.75      5.36 o 
  -9   0   2      109.22      106.61      4.87 o 
  -8   0   2        0.26       -0.58      1.27 o 
  -7   0   2     1401.56     1382.37     21.14 o 
  -6   0   2      150.39      131.43      3.84 o 
  -5   0   2     3249.86     3212.98     43.63 o 
  -4   0   2    10288.53    10108.10    249.74 o 
  -3   0   2       24.08       32.19      2.37 o 
  -2   0   2     5249.35     6865.23    214.45 o 
  -1   0   2     4323.49     4363.14    233.38 o 
   0   0   2      821.85      757.60     13.17 o 
   1   0   2     1286.46     1111.40     22.14 o 
   2   0   2     1292.92     1275.07     26.30 o 
   3   0   2      885.45      834.41     18.82 o 
   4   0   2      495.69      538.07     11.66 o 
   5   0   2      431.01      415.51     10.14 o 
   6   0   2      178.77      195.06      8.30 o 
   7   0   2      328.27      318.40     11.45 o 
   8   0   2       52.86       42.46      5.09 o 
   9   0   2      793.36      799.05     24.79 o 
  10   0   2      107.99      114.55      8.65 o 
  11   0   2       38.78       50.15     15.28 o 
 -13   1   2        4.39        5.46      6.41 o 
 -12   1   2       14.42       15.41      2.48 o 
 -11   1   2      481.41      497.74      8.34 o 
 -10   1   2        0.48       -1.52      1.19 o 
  -9   1   2       74.44       73.54      2.66 o 
  -8   1   2       86.55       87.93      2.69 o 
  -7   1   2     5506.73     5329.44     50.91 o 
  -6   1   2        0.02       -0.65      0.59 o 
  -5   1   2        0.89        1.19      0.78 o 
  -4   1   2     3553.11     3624.24     48.59 o 
  -3   1   2     4700.89     5035.77     74.34 o 
  -2   1   2      268.52      259.79      5.29 o 
  -1   1   2      117.72      149.31      5.81 o 
   0   1   2     2951.78     2884.06     34.98 o 
   1   1   2     8726.03     8669.68    122.01 o 
   2   1   2     5668.52     5594.68     73.93 o 
   3   1   2      322.26      305.57      6.16 o 
   4   1   2     1406.22     1301.66     18.19 o 
   5   1   2      546.45      555.47     10.62 o 
   6   1   2      850.82      823.19     13.41 o 
   7   1   2       54.68       47.79      3.50 o 
   8   1   2       21.99       25.04      2.98 o 
   9   1   2       29.35       16.90      7.21 o 
  10   1   2       14.06       28.03     13.18 o 
  11   1   2        6.99        6.56      3.70 o 
 -13   2   2        0.09        2.98      3.40 o 
 -12   2   2        2.70        3.32      2.23 o 
 -11   2   2      251.97      234.21      6.59 o 
 -10   2   2     1550.79     1525.92     19.29 o 
  -9   2   2      501.54      509.66      8.27 o 
  -8   2   2      455.68      410.81      7.72 o 
  -7   2   2     2169.02     2182.40     23.50 o 
  -6   2   2      651.29      621.81      8.02 o 
  -5   2   2      142.13      107.57      2.60 o 
  -4   2   2      641.58      682.43     10.04 o 
  -3   2   2     3630.43     3777.42     50.86 o 
  -2   2   2    20406.28    19648.45    249.04 o 
  -1   2   2     2211.13     2219.69     26.78 o 
   0   2   2    10579.96    10809.79    138.46 o 
   1   2   2    23080.25    21820.04    282.23 o 
   2   2   2      112.68      125.56      3.30 o 
   3   2   2     1153.35     1289.49     19.37 o 
   4   2   2      127.07      133.20      3.40 o 
   5   2   2     3118.92     2957.89     35.62 o 
   6   2   2       46.02       41.12      2.73 o 
   7   2   2      449.34      461.22      9.43 o 
   8   2   2      561.65      582.55     12.57 o 
   9   2   2      565.88      541.38     12.49 o 
  10   2   2        7.37        2.55      2.84 o 
  11   2   2       14.43       24.50      4.99 o 
 -12   3   2      119.78      131.26      6.27 o 
 -11   3   2       15.12        7.95      2.07 o 
 -10   3   2      115.92      127.45      4.36 o 
  -9   3   2      682.55      700.51     10.36 o 
  -8   3   2      211.90      186.06      4.26 o 
  -7   3   2     1932.04     1756.12     20.35 o 
  -6   3   2       33.79       30.32      2.05 o 
  -5   3   2     6597.36     6833.14     67.67 o 
  -4   3   2     2847.38     2766.36     29.60 o 
  -3   3   2     3816.93     3769.97     46.34 o 
  -2   3   2    17732.17    17695.62    305.28 o 
  -1   3   2     2761.11     3092.62     40.72 o 
   0   3   2    18770.77    18029.00    234.37 o 
   1   3   2      955.76      985.82     13.38 o 
   2   3   2      163.81      145.62      3.89 o 
   3   3   2    10953.93    10983.40    131.46 o 
   4   3   2     1279.00     1282.82     15.75 o 
   5   3   2       67.67       71.21      2.87 o 
   6   3   2     1673.92     1541.72     22.56 o 
   7   3   2       94.33       92.13      4.03 o 
   8   3   2      140.48      140.21      7.18 o 
   9   3   2      240.89      203.97     12.72 o 
  10   3   2       34.94       35.38      4.97 o 
  11   3   2       24.27       13.20      4.90 o 
 -12   4   2      153.45      174.15      7.12 o 
 -11   4   2       70.23       71.62      4.58 o 
 -10   4   2      223.77      201.85      6.24 o 
  -9   4   2       50.64       50.01      2.64 o 
  -8   4   2     1061.07     1011.93     13.23 o 
  -7   4   2      397.35      424.99      6.74 o 
  -6   4   2      141.63      164.65      3.85 o 
  -5   4   2      670.93      771.54      9.78 o 
  -4   4   2    10567.99    10857.48    117.10 o 
  -3   4   2        3.79        5.61      0.95 o 
  -2   4   2      269.03      313.10      5.13 o 
  -1   4   2       62.18       79.33      2.50 o 
   0   4   2      348.14      375.15      6.34 o 
   1   4   2     4044.34     4143.32     51.15 o 
   2   4   2        4.48        2.10      0.91 o 
   3   4   2        4.89        3.64      0.97 o 
   4   4   2      121.35      128.40      3.22 o 
   5   4   2      652.88      612.52      9.78 o 
   6   4   2       55.15       52.57      3.08 o 
   7   4   2      304.97      308.89      7.47 o 
   8   4   2        0.04        0.35      1.92 o 
   9   4   2       85.65       81.00      6.23 o 
  10   4   2       10.96       10.51      4.25 o 
 -12   5   2       89.19      110.05      6.03 o 
 -11   5   2      343.96      339.41     10.42 o 
 -10   5   2       44.93       38.63      3.28 o 
  -9   5   2     1003.32      974.29     16.18 o 
  -8   5   2      152.02      140.62      4.05 o 
  -7   5   2        0.36        0.75      0.98 o 
  -6   5   2      336.98      323.05      5.46 o 
  -5   5   2      169.39      167.48      3.56 o 
  -4   5   2       13.23       10.60      1.13 o 
  -3   5   2      611.04      691.41      9.12 o 
  -2   5   2      667.83      656.23     10.18 o 
  -1   5   2       82.66       93.84      2.56 o 
   0   5   2     1522.58     1580.98     20.72 o 
   1   5   2     3442.29     3537.03     41.42 o 
   2   5   2       72.74       64.31      2.43 o 
   3   5   2     1615.85     1616.47     20.35 o 
   4   5   2      609.89      580.89      9.11 o 
   5   5   2       41.69       39.26      2.57 o 
   6   5   2       16.80       18.35      2.72 o 
   7   5   2       95.32      103.19      4.78 o 
   8   5   2        0.16        2.42      2.08 o 
   9   5   2        3.73        2.87      2.76 o 
  10   5   2        0.69        2.16      3.71 o 
 -12   6   2       62.58       71.17      5.69 o 
 -11   6   2       92.97       89.42      5.89 o 
 -10   6   2       10.56        4.28      2.02 o 
  -9   6   2      270.57      236.46      6.58 o 
  -8   6   2       69.33       60.63      3.10 o 
  -7   6   2       17.23       13.19      1.67 o 
  -6   6   2      351.03      305.87      5.76 o 
  -5   6   2      216.45      250.56      5.27 o 
  -4   6   2      507.39      466.33      7.06 o 
  -3   6   2      482.70      426.56      6.97 o 
  -2   6   2       14.75       13.47      1.03 o 
  -1   6   2      569.92      578.54      8.61 o 
   0   6   2     1563.20     1742.18     22.89 o 
   1   6   2       28.64       15.27      1.27 o 
   2   6   2      592.24      636.37     10.00 o 
   3   6   2      309.09      322.70      5.90 o 
   4   6   2      232.44      220.09      5.27 o 
   5   6   2       19.36       23.05      2.43 o 
   6   6   2      153.43      149.30      5.49 o 
   7   6   2        2.01        0.81      1.82 o 
   8   6   2       17.32       17.24      2.91 o 
   9   6   2       77.78       89.82      5.23 o 
  10   6   2       15.59       17.88      4.97 o 
 -11   7   2        7.97        6.01      2.95 o 
 -10   7   2       13.90        8.56      2.59 o 
  -9   7   2      154.77      157.03      7.08 o 
  -8   7   2       51.92       53.18      3.63 o 
  -7   7   2      104.21      102.45      3.51 o 
  -6   7   2        0.18        0.70      1.20 o 
  -5   7   2      256.47      252.80      5.42 o 
  -4   7   2      245.36      249.73      5.19 o 
  -3   7   2       44.54       44.59      1.85 o 
  -2   7   2      521.08      530.65      8.49 o 
  -1   7   2      104.15      118.21      2.45 o 
   0   7   2     1543.74     1595.86     21.33 o 
   1   7   2        7.90       10.24      1.35 o 
   2   7   2      283.95      319.15      6.17 o 
   3   7   2      673.11      655.31     10.72 o 
   4   7   2      242.85      244.12      5.72 o 
   5   7   2      842.30      846.69     15.10 o 
   6   7   2      271.84      255.94      7.20 o 
   7   7   2       68.57       75.41      4.93 o 
   8   7   2       81.99       86.29      4.90 o 
   9   7   2       10.71        7.89      3.03 o 
  10   7   2       23.43       24.73      5.66 o 
 -11   8   2        0.12       -1.76      2.80 o 
 -10   8   2       20.44       16.89      3.36 o 
  -9   8   2        0.16        0.73      2.28 o 
  -8   8   2       37.08       40.35      3.36 o 
  -7   8   2      774.12      743.13     12.20 o 
  -6   8   2       54.49       54.09      2.84 o 
  -5   8   2      596.71      594.29      9.84 o 
  -4   8   2      674.79      667.58     10.45 o 
  -3   8   2       18.18       16.42      1.60 o 
  -2   8   2     2590.53     2634.70     37.10 o 
  -1   8   2       15.89       22.43      1.65 o 
   0   8   2       27.73       30.68      1.66 o 
   1   8   2      401.48      393.16      6.63 o 
   2   8   2      349.98      319.97      6.38 o 
   3   8   2       33.01       37.78      2.35 o 
   4   8   2       24.10       23.75      2.18 o 
   5   8   2        1.17       -0.79      1.61 o 
   6   8   2       59.80       50.89      3.63 o 
   7   8   2       16.68       14.40      2.91 o 
   8   8   2       75.14       65.68      5.14 o 
   9   8   2       10.61       11.44      3.82 o 
 -11   9   2       43.82       46.85      8.32 o 
 -10   9   2        3.19        0.79      2.93 o 
  -9   9   2       12.94       11.18      3.01 o 
  -8   9   2        9.08        9.49      2.67 o 
  -7   9   2      218.61      208.79      6.09 o 
  -6   9   2      302.81      299.72      8.52 o 
  -5   9   2        8.30       11.46      1.79 o 
  -4   9   2       75.70       67.12      2.94 o 
  -3   9   2       27.45       25.84      2.41 o 
  -2   9   2      289.12      289.42      6.24 o 
  -1   9   2      523.54      524.89     10.04 o 
   0   9   2       19.41       15.04      2.11 o 
   1   9   2      306.08      322.69      6.54 o 
   2   9   2      724.37      712.47     11.66 o 
   3   9   2       38.72       40.50      2.56 o 
   4   9   2       38.15       38.85      2.68 o 
   5   9   2       19.54       22.06      3.33 o 
   6   9   2       18.11       15.07      2.89 o 
   7   9   2      131.62      112.08      6.05 o 
   8   9   2        6.92        2.31      2.86 o 
   9   9   2       34.49       42.34      6.69 o 
 -10  10   2       84.53       86.04      7.30 o 
  -9  10   2      188.84      196.45     14.65 o 
  -8  10   2        6.44        5.63      2.51 o 
  -7  10   2       97.78      113.32      5.69 o 
  -6  10   2       39.18       38.25      3.24 o 
  -5  10   2        3.14        1.99      1.91 o 
  -4  10   2      252.72      259.86      6.35 o 
  -3  10   2        0.45        1.37      1.36 o 
  -2  10   2       78.35       72.30      3.25 o 
  -1  10   2      232.42      238.28      6.61 o 
   0  10   2       42.69       45.06      2.93 o 
   1  10   2      557.53      577.84     11.00 o 
   2  10   2        7.48        7.14      1.98 o 
   3  10   2      122.81      129.98      4.73 o 
   4  10   2       13.96       10.17      2.87 o 
   5  10   2      648.13      652.71     16.61 o 
   6  10   2        0.03        1.09      3.13 o 
   7  10   2      333.77      356.21     12.23 o 
   8  10   2       64.63       62.42      6.19 o 
  -9  11   2        0.15       -1.82      2.98 o 
  -8  11   2       48.69       55.37      6.56 o 
  -7  11   2        0.07        0.47      2.50 o 
  -6  11   2        4.06        2.61      2.59 o 
  -5  11   2      143.43      153.14      6.60 o 
  -4  11   2      214.06      226.54      7.23 o 
  -3  11   2      420.60      404.78      9.86 o 
  -2  11   2     1062.52     1136.03     17.36 o 
  -1  11   2      266.54      290.01      7.30 o 
   0  11   2      926.97      929.19     16.12 o 
   1  11   2      315.07      320.80     10.59 o 
   2  11   2       68.29       66.27      6.58 o 
   3  11   2      102.72       94.38      7.78 o 
   4  11   2       73.95       67.21      6.24 o 
   5  11   2       89.72      102.21      6.39 o 
   6  11   2      130.35      134.91      8.88 o 
   7  11   2       75.11       78.07      7.69 o 
   8  11   2       59.73       66.44      7.64 o 
  -9  12   2       11.58       11.67      4.28 o 
  -8  12   2      157.88      144.06     11.15 o 
  -7  12   2      222.59      233.81      9.27 o 
  -6  12   2       88.58       81.49      5.76 o 
  -5  12   2      330.98      372.95     10.06 o 
  -4  12   2     1677.91     1736.82     29.69 o 
  -3  12   2       42.01       43.69      3.40 o 
  -2  12   2      238.11      270.06      7.17 o 
  -1  12   2       17.42       14.45      2.58 o 
   0  12   2      324.10      332.99     19.33 o 
   1  12   2       47.83       45.53      4.30 o 
   2  12   2       33.82       37.46      4.67 o 
   3  12   2       18.10       17.34      5.24 o 
   4  12   2       18.53       16.09      5.66 o 
   5  12   2       16.13       27.39      6.57 o 
   6  12   2       18.12       14.25      6.08 o 
   7  12   2       14.61       11.47      6.30 o 
  -8  13   2       83.19       99.57      8.01 o 
  -7  13   2       33.56       36.37      5.67 o 
  -6  13   2       10.59       12.02      3.50 o 
  -5  13   2       63.09       54.25      4.97 o 
  -4  13   2      169.33      153.71      8.14 o 
  -3  13   2       29.73       38.28      4.20 o 
  -2  13   2       67.44       70.71      5.96 o 
  -1  13   2      301.99      241.87     31.31 o 
   0  13   2       55.64       69.58     11.68 o 
   1  13   2       11.53        4.97      6.21 o 
   2  13   2      425.48      405.04     26.09 o 
   3  13   2       79.95       83.24     12.92 o 
   4  13   2       85.75       65.35     12.42 o 
   5  13   2      218.43      223.98     14.93 o 
   6  13   2       24.70       21.51     13.92 o 
  -7  14   2       24.95       22.96      4.98 o 
  -6  14   2      122.52      104.77      7.83 o 
  -5  14   2       50.01       54.38      7.34 o 
  -4  14   2      139.67      156.86      8.94 o 
  -3  14   2      380.36      387.93     16.27 o 
  -2  14   2      192.40      192.51      9.94 o 
  -1  14   2       47.17       48.21     10.44 o 
   0  14   2      141.82      122.01     14.91 o 
   1  14   2       85.18       56.41     11.68 o 
   2  14   2       20.15       29.57      8.95 o 
   3  14   2        0.00       -6.71      4.47 o 
   4  14   2        0.51       -0.25      5.72 o 
   5  14   2       25.94       20.45      6.85 o 
  -5  15   2        1.62        3.39      4.35 o 
  -4  15   2        9.14       13.42      8.95 o 
  -3  15   2       14.01       12.42      4.10 o 
  -2  15   2        3.66        2.56      3.23 o 
  -1  15   2       23.03       22.61      8.70 o 
   0  15   2       15.53       13.17      7.21 o 
   1  15   2        6.46       10.93      7.70 o 
   2  15   2        1.79       10.44      7.70 o 
   3  15   2        5.64        6.71      7.21 o 
  -3  16   2       35.67       24.69      5.06 o 
  -2  16   2       34.62       52.21      7.70 o 
  -1  16   2       22.77       25.73      9.07 o 
   0  16   2       11.59       10.93      7.70 o 
   1  16   2       42.14       36.28     10.93 o 
 -13   1   3        3.21        6.88      2.64 o 
 -12   1   3        1.09        2.50      1.70 o 
 -11   1   3      206.16      196.42      5.88 o 
 -10   1   3      336.80      296.36      5.84 o 
  -9   1   3      175.12      156.21      3.92 o 
  -8   1   3     1758.40     1707.21     19.28 o 
  -7   1   3      150.87      148.33      3.34 o 
  -6   1   3     1130.05     1085.73     12.07 o 
  -5   1   3      737.17      823.57     11.77 o 
  -4   1   3        1.62        3.76      0.87 o 
  -3   1   3     7507.62     8101.82    293.87 o 
  -2   1   3      758.30      908.71     47.13 o 
  -1   1   3     1359.33     1373.09     17.52 o 
   0   1   3     1843.70     1809.91     23.19 o 
   1   1   3       57.64       54.10      2.00 o 
   2   1   3      762.42      719.63     10.88 o 
   3   1   3      113.33      115.28      3.72 o 
   4   1   3       62.61       67.58      3.16 o 
   5   1   3      199.43      213.88      6.01 o 
   6   1   3      145.83      143.85      5.34 o 
   7   1   3        5.85        7.98      2.41 o 
   8   1   3       22.86       19.49      2.89 o 
   9   1   3       28.99       39.65      4.10 o 
  10   1   3        3.02        2.12      4.62 o 
 -13   2   3       29.99       31.29      4.52 o 
 -12   2   3       21.56       22.48      2.70 o 
 -11   2   3       38.84       41.08      2.78 o 
 -10   2   3      169.34      171.29      4.38 o 
  -9   2   3      300.89      285.63      5.42 o 
  -8   2   3     1212.91     1166.97     14.03 o 
  -7   2   3        1.65        0.42      0.87 o 
  -6   2   3      749.49      776.34      9.19 o 
  -5   2   3     5302.63     5684.48     96.75 o 
  -4   2   3      260.55      266.87      5.62 o 
  -3   2   3     2027.47     2303.33     29.79 o 
  -2   2   3      219.93      249.85      4.12 o 
  -1   2   3     3215.19     3211.13     37.09 o 
   0   2   3        7.58       12.65      0.99 o 
   1   2   3      164.07      141.99      3.63 o 
   2   2   3       45.65       41.72      2.96 o 
   3   2   3      169.99      178.01      4.38 o 
   4   2   3      100.13       76.20      3.39 o 
   5   2   3      235.66      240.77      6.47 o 
   6   2   3       30.67       40.01      3.17 o 
   7   2   3      504.66      479.57     13.11 o 
   8   2   3       22.58       24.19      3.62 o 
   9   2   3       59.48       42.76      4.11 o 
  10   2   3        9.54       20.20      4.44 o 
 -13   3   3       30.55       24.72      3.99 o 
 -12   3   3        4.57        2.16      2.29 o 
 -11   3   3       74.14       76.83      3.68 o 
 -10   3   3      336.91      326.26      6.49 o 
  -9   3   3      392.61      390.63      6.63 o 
  -8   3   3       81.86       75.13      2.67 o 
  -7   3   3        1.88        1.95      0.90 o 
  -6   3   3     1212.86     1190.13     13.67 o 
  -5   3   3      198.24      199.13      4.19 o 
  -4   3   3     1901.83     1964.40     21.78 o 
  -3   3   3     2012.54     1980.41     27.11 o 
  -2   3   3       50.99       51.63      1.18 o 
  -1   3   3      408.39      437.90      5.58 o 
   0   3   3      207.33      210.29      4.11 o 
   1   3   3     1647.06     1732.09     22.80 o 
   2   3   3       11.35       14.26      1.57 o 
   3   3   3      320.81      316.60      6.01 o 
   4   3   3       45.14       44.23      2.47 o 
   5   3   3      723.01      716.71     12.15 o 
   6   3   3       11.91       11.49      2.35 o 
   7   3   3      543.84      540.21     12.48 o 
   8   3   3        5.05        3.87      2.54 o 
   9   3   3       20.83       25.38      3.96 o 
  10   3   3        6.20       -0.53      3.71 o 
 -12   4   3       30.60       38.07      3.94 o 
 -11   4   3       12.67       14.98      2.51 o 
 -10   4   3       52.89       64.18      3.31 o 
  -9   4   3       23.53       31.44      2.46 o 
  -8   4   3       68.61       68.77      2.69 o 
  -7   4   3        5.72        7.34      1.18 o 
  -6   4   3      323.87      333.25      5.23 o 
  -5   4   3       29.88       20.59      1.26 o 
  -4   4   3      859.23      909.93     11.54 o 
  -3   4   3       59.34       50.04      2.88 o 
  -2   4   3      975.46      981.35     14.37 o 
  -1   4   3      196.75      218.81      3.35 o 
   0   4   3      107.28       98.72      2.53 o 
   1   4   3    11942.18    12243.51    138.63 o 
   2   4   3     1366.45     1263.36     17.70 o 
   3   4   3     2331.89     2189.30     29.20 o 
   4   4   3     3691.46     3580.81     46.34 o 
   5   4   3       35.16       40.41      2.71 o 
   6   4   3     1387.00     1350.20     22.24 o 
   7   4   3       73.40       76.47      5.58 o 
   8   4   3        3.19        4.06      2.49 o 
   9   4   3      319.32      331.68     12.04 o 
  10   4   3        9.32       15.05      4.81 o 
 -12   5   3        0.07       -1.42      2.35 o 
 -11   5   3       33.19       43.27      4.52 o 
 -10   5   3        5.17        0.49      1.45 o 
  -9   5   3      747.37      702.47     11.09 o 
  -8   5   3      140.65      153.88      4.03 o 
  -7   5   3      357.32      376.95      6.76 o 
  -6   5   3      283.62      320.14      6.90 o 
  -5   5   3     1833.08     1779.85     24.59 o 
  -4   5   3     3057.26     2916.95     35.32 o 
  -3   5   3       95.69       90.70      3.07 o 
  -2   5   3     3808.51     3851.18     56.87 o 
  -1   5   3        6.88        6.97      1.14 o 
   0   5   3     1109.31     1108.84     14.43 o 
   1   5   3        0.43        2.57      0.98 o 
   2   5   3     4008.15     4227.76     53.30 o 
   3   5   3      356.26      321.42      6.54 o 
   4   5   3      867.92      840.94     13.48 o 
   5   5   3        1.35        0.61      1.55 o 
   6   5   3     1256.58     1263.58     21.27 o 
   7   5   3      667.01      642.90     13.37 o 
   8   5   3        1.00       -0.88      2.40 o 
   9   5   3       13.41       15.67      4.14 o 
  10   5   3       34.02       37.51      6.33 o 
 -12   6   3      267.24      273.57     14.63 o 
 -11   6   3      122.19      117.92      6.74 o 
 -10   6   3        2.52        2.44      2.05 o 
  -9   6   3        2.01        0.46      1.44 o 
  -8   6   3     1080.81     1052.52     15.87 o 
  -7   6   3      268.10      263.16      5.95 o 
  -6   6   3       24.25       16.65      1.88 o 
  -5   6   3     1574.35     1420.09     19.85 o 
  -4   6   3     2071.38     2058.11     24.29 o 
  -3   6   3      737.03      812.17     13.32 o 
  -2   6   3      736.28      728.50     11.18 o 
  -1   6   3    13272.52    13262.74    174.32 o 
   0   6   3     1501.77     1613.98     20.31 o 
   1   6   3       45.83       39.37      1.95 o 
   2   6   3     1455.71     1395.99     19.64 o 
   3   6   3      693.58      704.10     11.54 o 
   4   6   3     1089.34     1059.46     16.30 o 
   5   6   3      256.80      259.48      7.48 o 
   6   6   3      114.88      113.33      4.94 o 
   7   6   3      578.43      612.34     13.11 o 
   8   6   3      216.73      231.90      7.79 o 
   9   6   3        0.39        1.21      3.19 o 
 -12   7   3       72.31       95.42      6.37 o 
 -11   7   3      167.17      153.32      7.58 o 
 -10   7   3      172.92      131.89      6.97 o 
  -9   7   3      674.98      658.88     12.28 o 
  -8   7   3      758.58      731.49     12.28 o 
  -7   7   3       20.69       17.45      1.99 o 
  -6   7   3      220.12      210.64      5.13 o 
  -5   7   3        3.24        2.03      1.13 o 
  -4   7   3      628.52      641.72     10.00 o 
  -3   7   3       13.71       11.15      1.59 o 
  -2   7   3      393.73      391.66      7.25 o 
  -1   7   3      330.99      302.51      7.51 o 
   0   7   3     1976.86     1912.88     25.51 o 
   1   7   3      702.26      715.52     10.53 o 
   2   7   3     1122.68     1105.83     16.27 o 
   3   7   3      477.84      490.01      8.99 o 
   4   7   3      151.19      148.87      5.27 o 
   5   7   3       16.50       14.90      2.34 o 
   6   7   3       24.60       28.35      3.13 o 
   7   7   3      116.97      131.39      5.72 o 
   8   7   3        0.00        0.98      2.54 o 
   9   7   3        0.75        5.62      4.08 o 
 -11   8   3        2.15        4.74      2.72 o 
 -10   8   3       55.92       62.49      4.52 o 
  -9   8   3       53.65       47.59      4.10 o 
  -8   8   3       28.95       30.52      2.72 o 
  -7   8   3       42.48       40.39      2.78 o 
  -6   8   3       20.24       18.07      2.06 o 
  -5   8   3       59.47       58.72      2.84 o 
  -4   8   3       32.14       34.66      2.39 o 
  -3   8   3        9.76        7.84      1.61 o 
  -2   8   3        1.73        1.06      1.12 o 
  -1   8   3      381.78      387.22      8.12 o 
   0   8   3      144.33      156.94      5.32 o 
   1   8   3      296.80      305.95      6.43 o 
   2   8   3       16.21       14.50      2.19 o 
   3   8   3      133.66      138.69      4.81 o 
   4   8   3      325.65      322.43      7.26 o 
   5   8   3        4.18        6.80      1.92 o 
   6   8   3       68.63       64.15      4.15 o 
   7   8   3       78.14       82.61      7.00 o 
   8   8   3      252.71      235.57     10.28 o 
   9   8   3        6.12        4.33      4.41 o 
 -11   9   3       10.46        4.42      3.27 o 
 -10   9   3        8.52        6.22      2.75 o 
  -9   9   3       63.11       70.67      4.94 o 
  -8   9   3       22.58       16.26      2.53 o 
  -7   9   3       26.75       21.05      2.33 o 
  -6   9   3      305.95      319.39      8.04 o 
  -5   9   3      795.52      800.09     13.44 o 
  -4   9   3     2411.39     2411.42     32.99 o 
  -3   9   3     1409.45     1420.83     22.17 o 
  -2   9   3      188.00      172.89      4.77 o 
  -1   9   3      394.51      386.72      8.42 o 
   0   9   3      105.56       97.90      5.32 o 
   1   9   3       18.79       17.31      2.09 o 
   2   9   3        4.07        4.17      1.67 o 
   3   9   3       44.71       43.54      3.13 o 
   4   9   3      554.33      563.44     11.64 o 
   5   9   3        2.10        0.88      1.83 o 
   6   9   3       43.28       36.03      3.90 o 
   7   9   3       78.28       66.84      6.00 o 
   8   9   3       49.29       47.16      6.72 o 
 -10  10   3       29.30       28.10      4.67 o 
  -9  10   3       90.09       99.39      6.29 o 
  -8  10   3       93.82       80.63      5.69 o 
  -7  10   3       17.68       16.06      2.69 o 
  -6  10   3      219.71      219.77      6.34 o 
  -5  10   3       10.86       11.48      2.04 o 
  -4  10   3     1026.49      992.11     15.97 o 
  -3  10   3      226.09      235.38      6.01 o 
  -2  10   3      247.56      253.42      6.16 o 
  -1  10   3     1264.81     1256.62     20.53 o 
   0  10   3      281.74      270.52      7.00 o 
   1  10   3      176.45      178.17      6.20 o 
   2  10   3      123.79      119.41      5.20 o 
   3  10   3      511.28      515.06     12.09 o 
   4  10   3       32.50       31.15      3.09 o 
   5  10   3        8.58        5.81      2.93 o 
   6  10   3      157.67      171.49      8.50 o 
   7  10   3      106.98      126.41      7.83 o 
   8  10   3        0.80        0.39      3.93 o 
 -10  11   3       41.98       46.28      7.22 o 
  -9  11   3       70.50       82.08      7.07 o 
  -8  11   3       48.80       52.16      7.39 o 
  -7  11   3       48.01       38.58      3.91 o 
  -6  11   3     1071.98     1089.17     20.79 o 
  -5  11   3      131.65      139.39      5.45 o 
  -4  11   3      158.38      163.29      6.05 o 
  -3  11   3      318.89      334.06      7.57 o 
  -2  11   3      562.75      583.43     10.72 o 
  -1  11   3      619.63      590.33     13.07 o 
   0  11   3      515.95      507.78     10.74 o 
   1  11   3       32.25       35.24      3.10 o 
   2  11   3     1039.86     1013.95     22.30 o 
   3  11   3        3.92        4.70      4.63 o 
   4  11   3      416.55      438.07     15.51 o 
   5  11   3       45.91       54.74      7.87 o 
   6  11   3      202.13      180.36     10.66 o 
   7  11   3       81.48       84.58     11.56 o 
  -9  12   3        6.49        5.65      3.67 o 
  -8  12   3      319.85      363.56     12.03 o 
  -7  12   3       64.92       76.81      5.81 o 
  -6  12   3       28.56       28.29      3.60 o 
  -5  12   3       37.70       43.19      3.99 o 
  -4  12   3      101.97      114.20      5.07 o 
  -3  12   3      161.77      170.99      5.66 o 
  -2  12   3       17.14       13.11      2.21 o 
  -1  12   3       19.86       10.08      2.57 o 
   0  12   3       54.83       53.72      3.99 o 
   1  12   3       10.65        8.95      2.88 o 
   2  12   3      145.67      140.56     13.16 o 
   3  12   3      229.89      231.37     14.41 o 
   4  12   3       31.38       27.33      5.97 o 
   5  12   3      249.55      236.17     12.00 o 
   6  12   3       17.42       35.19     10.19 o 
  -8  13   3        0.44        1.26      5.44 o 
  -7  13   3       69.19       69.88      5.87 o 
  -6  13   3        8.74        8.26      2.85 o 
  -5  13   3       50.85       54.55      4.49 o 
  -4  13   3       13.60       11.74      2.62 o 
  -3  13   3        0.68        0.45      1.90 o 
  -2  13   3       49.68       52.25      4.58 o 
  -1  13   3        0.85        4.33      3.03 o 
   0  13   3        1.50        4.56      2.99 o 
   1  13   3       18.05       17.76      3.97 o 
   2  13   3        0.00        4.22      5.47 o 
   3  13   3       15.50       19.95      5.84 o 
   4  13   3        3.08        3.60      4.63 o 
   5  13   3        2.69       -2.33      4.59 o 
  -7  14   3       10.34       11.23      4.06 o 
  -6  14   3        0.82       -1.23      3.22 o 
  -5  14   3        0.90        1.77      2.80 o 
  -4  14   3       21.29       25.42      4.41 o 
  -3  14   3       64.95       58.57      5.89 o 
  -2  14   3       66.47       81.75      7.88 o 
  -1  14   3        9.23        5.76      3.86 o 
   0  14   3       46.20       34.54      9.94 o 
   1  14   3      172.78      174.94     18.14 o 
   2  14   3       74.11       64.53      8.79 o 
   3  14   3       99.86      103.26     21.00 o 
   4  14   3      104.17      122.44     11.85 o 
  -5  15   3       23.43       21.37      5.73 o 
  -4  15   3       49.47       47.11      5.84 o 
  -3  15   3       21.22       20.20      5.31 o 
  -2  15   3       10.30        6.14      4.35 o 
  -1  15   3       55.45       53.85      9.32 o 
   0  15   3       35.69       32.80      9.94 o 
   1  15   3      254.00      284.02     23.36 o 
   2  15   3       36.75       52.68     12.18 o 
 -13   0   4       35.50       28.25      4.68 o 
 -12   0   4        8.69       10.49      3.17 o 
 -11   0   4       26.62       36.48      3.94 o 
 -10   0   4      690.73      703.69     16.84 o 
  -9   0   4     5562.39     5453.29     83.71 o 
  -8   0   4      721.72      704.30     14.44 o 
  -7   0   4      845.17      859.31     24.61 o 
  -6   0   4      413.57      494.43     17.32 o 
  -5   0   4     8540.49    12402.54    260.79 o 
  -4   0   4      340.83      474.99     15.92 o 
  -3   0   4     7494.28     8345.74    340.59 o 
  -2   0   4     6918.04     6898.66    111.97 o 
  -1   0   4     2798.50     2888.72     43.14 o 
   0   0   4      459.64      441.83      9.68 o 
   1   0   4     1240.18     1266.87     23.31 o 
   2   0   4     4179.73     4222.97     70.78 o 
   3   0   4     1260.37     1186.28     26.79 o 
   4   0   4      182.80      178.18      7.65 o 
   5   0   4        0.25        4.59      2.70 o 
   6   0   4     2442.94     2423.95     52.37 o 
   7   0   4       11.65       24.00      6.09 o 
   8   0   4      122.34      105.31      7.93 o 
   9   0   4      153.49      154.16     14.79 o 
 -13   1   4      177.57      186.65      7.08 o 
 -12   1   4       52.89       43.98      3.12 o 
 -11   1   4        9.12        6.04      1.79 o 
 -10   1   4      201.63      196.89      4.66 o 
  -9   1   4     1054.46     1079.72     13.57 o 
  -8   1   4       55.04       49.89      2.46 o 
  -7   1   4       24.82       25.67      2.02 o 
  -6   1   4     2993.20     3400.52     87.85 o 
  -5   1   4      555.80      774.71     32.27 o 
  -4   1   4        4.29        2.76      0.77 o 
  -3   1   4       45.40       44.02      1.68 o 
  -2   1   4     2041.71     1897.44     20.74 o 
  -1   1   4     1077.38     1105.96     12.65 o 
   0   1   4       30.16       25.87      1.38 o 
   1   1   4      859.28      865.39     11.95 o 
   2   1   4     3415.37     3436.04     44.21 o 
   3   1   4      506.36      479.57      9.42 o 
   4   1   4      110.42      121.17      4.49 o 
   5   1   4     1497.31     1417.97     23.05 o 
   6   1   4      218.05      227.14      9.87 o 
   7   1   4       82.77       82.23      4.70 o 
   8   1   4        7.06       16.87      3.65 o 
   9   1   4       62.18       63.83      7.15 o 
 -13   2   4       48.41       49.41      4.01 o 
 -12   2   4       43.83       45.08      3.08 o 
 -11   2   4      607.52      609.24     10.09 o 
 -10   2   4      867.64      844.05     11.57 o 
  -9   2   4       55.99       49.72      2.71 o 
  -8   2   4       25.53       26.22      1.69 o 
  -7   2   4      866.55      856.30     10.29 o 
  -6   2   4     1902.77     2061.72     37.19 o 
  -5   2   4       35.91       31.46      1.55 o 
  -4   2   4      120.10      165.92      4.98 o 
  -3   2   4     4579.26     4974.28     78.13 o 
  -2   2   4      157.71      160.11      3.14 o 
  -1   2   4     2769.41     2884.21     33.96 o 
   0   2   4      637.27      755.56     10.42 o 
   1   2   4     3787.94     3725.70     47.40 o 
   2   2   4     1076.90      992.23     14.74 o 
   3   2   4      185.04      192.59      4.93 o 
   4   2   4      804.28      794.48     13.03 o 
   5   2   4      364.32      384.40      8.97 o 
   6   2   4      126.51      130.01      5.33 o 
   7   2   4       12.63       18.60      3.24 o 
   8   2   4      279.01      276.60     15.68 o 
   9   2   4       14.09       11.15      4.34 o 
 -13   3   4       29.73       34.50      4.33 o 
 -12   3   4        1.86       -1.94      1.86 o 
 -11   3   4      417.01      447.53      8.31 o 
 -10   3   4       27.50       24.80      2.20 o 
  -9   3   4       82.10       79.46      3.08 o 
  -8   3   4        2.68        3.86      1.01 o 
  -7   3   4     1519.38     1480.96     16.15 o 
  -6   3   4     2094.12     2021.39     22.14 o 
  -5   3   4       71.87       73.80      2.52 o 
  -4   3   4      412.25      323.04      8.15 o 
  -3   3   4      171.41      208.05      3.63 o 
  -2   3   4      212.12      185.03      4.38 o 
  -1   3   4      418.41      414.29      6.07 o 
   0   3   4      108.93      108.11      3.86 o 
   1   3   4     1903.00     2089.46     25.26 o 
   2   3   4     3180.89     3230.06     39.20 o 
   3   3   4      355.64      401.62      7.20 o 
   4   3   4       65.47       67.05      3.18 o 
   5   3   4       27.30       27.02      2.78 o 
   6   3   4      187.04      206.07      8.46 o 
   7   3   4      301.96      322.27      9.85 o 
   8   3   4       70.65       82.10      5.71 o 
   9   3   4       71.61       86.39      8.21 o 
 -13   4   4       32.20       34.34      4.37 o 
 -12   4   4        7.11        5.76      2.30 o 
 -11   4   4       22.35       17.60      2.42 o 
 -10   4   4        9.49        3.74      1.51 o 
  -9   4   4      653.55      631.92      9.72 o 
  -8   4   4       87.64       83.95      2.90 o 
  -7   4   4      233.37      234.64      5.08 o 
  -6   4   4       72.77       82.08      2.82 o 
  -5   4   4      232.09      192.44      3.70 o 
  -4   4   4      541.13      562.46      7.02 o 
  -3   4   4     2249.29     2350.89     23.20 o 
  -2   4   4        0.62       -0.23      0.53 o 
  -1   4   4      560.24      570.87      9.58 o 
   0   4   4      143.96      156.26      2.74 o 
   1   4   4      306.42      290.41      5.48 o 
   2   4   4     1250.45     1194.57     17.36 o 
   3   4   4        0.12        0.07      1.14 o 
   4   4   4      169.83      154.41      4.72 o 
   5   4   4       10.51        3.58      1.82 o 
   6   4   4      195.34      205.44      7.33 o 
   7   4   4       98.88      102.30      9.65 o 
   8   4   4       74.07       70.15      5.46 o 
   9   4   4        1.56       -4.39      3.44 o 
 -12   5   4       32.61       26.21      3.79 o 
 -11   5   4       18.27       24.06      2.64 o 
 -10   5   4      112.59      105.97      4.60 o 
  -9   5   4       29.52       23.11      2.21 o 
  -8   5   4        0.39       -0.30      1.14 o 
  -7   5   4      672.36      650.53     10.12 o 
  -6   5   4      132.11      136.35      3.64 o 
  -5   5   4      543.40      581.14      8.73 o 
  -4   5   4     5959.89     6112.00     64.09 o 
  -3   5   4      397.45      422.83      7.34 o 
  -2   5   4     5157.88     5191.04     63.84 o 
  -1   5   4      342.14      305.43      5.05 o 
   0   5   4       35.63       58.35      2.72 o 
   1   5   4     2239.65     2276.12     28.25 o 
   2   5   4      333.06      293.35      6.29 o 
   3   5   4      177.48      221.33      6.84 o 
   4   5   4      129.77      110.78      4.43 o 
   5   5   4       91.20       76.69      4.15 o 
   6   5   4       38.82       42.16      3.52 o 
   7   5   4      181.83      170.67      7.35 o 
   8   5   4       53.07       32.84      4.90 o 
   9   5   4       26.10       14.79      5.60 o 
 -12   6   4        6.38        5.89      2.86 o 
 -11   6   4        0.09        0.53      1.70 o 
 -10   6   4       53.18       55.38      3.41 o 
  -9   6   4      100.19       99.07      5.89 o 
  -8   6   4       46.21       47.68      2.86 o 
  -7   6   4       17.21       13.50      1.78 o 
  -6   6   4       14.26       11.83      1.58 o 
  -5   6   4       52.33       51.59      2.43 o 
  -4   6   4      340.35      378.22      6.77 o 
  -3   6   4      956.03      951.15     15.26 o 
  -2   6   4      988.69     1001.85     14.65 o 
  -1   6   4      257.15      251.20      5.14 o 
   0   6   4      209.61      187.42      4.15 o 
   1   6   4        0.30        0.17      1.03 o 
   2   6   4       49.57       53.03      2.72 o 
   3   6   4      580.94      556.81     11.16 o 
   4   6   4       35.74       34.73      2.73 o 
   5   6   4      152.73      148.68      5.70 o 
   6   6   4       26.90       17.73      2.81 o 
   7   6   4      158.47      143.18      6.85 o 
   8   6   4        8.76        7.41      3.53 o 
 -12   7   4       44.33       44.77      4.70 o 
 -11   7   4      132.50      131.62      6.68 o 
 -10   7   4        0.27       -0.47      1.57 o 
  -9   7   4       55.18       72.04      3.78 o 
  -8   7   4      204.59      189.67      5.66 o 
  -7   7   4        8.53        9.34      1.72 o 
  -6   7   4      242.17      259.42      6.02 o 
  -5   7   4      844.46      840.43     12.67 o 
  -4   7   4      113.34      107.97      3.70 o 
  -3   7   4       69.33       64.13      3.56 o 
  -2   7   4        0.64        0.91      1.28 o 
  -1   7   4     1180.73     1198.41     18.79 o 
   0   7   4      142.76      148.13      4.27 o 
   1   7   4        6.60        4.96      1.39 o 
   2   7   4        6.36        5.54      1.99 o 
   3   7   4      537.69      521.75     10.75 o 
   4   7   4       44.03       37.32      3.16 o 
   5   7   4        5.53        4.33      2.23 o 
   6   7   4        9.41        9.59      2.78 o 
   7   7   4       10.80        3.94      2.50 o 
   8   7   4       43.10       61.06      7.08 o 
 -11   8   4      150.46      143.68      7.01 o 
 -10   8   4       71.64       73.87      3.99 o 
  -9   8   4      246.21      233.89      6.43 o 
  -8   8   4      221.61      192.92      5.53 o 
  -7   8   4       13.83       15.62      2.07 o 
  -6   8   4       30.62       29.54      2.39 o 
  -5   8   4      466.95      472.99      9.21 o 
  -4   8   4       92.12       90.44      3.59 o 
  -3   8   4        5.47        4.90      1.45 o 
  -2   8   4      873.39      865.13     13.57 o 
  -1   8   4       73.80       72.24      3.35 o 
   0   8   4      314.17      289.71      7.22 o 
   1   8   4      346.17      314.27      7.68 o 
   2   8   4        0.40       -2.09      1.40 o 
   3   8   4      191.57      177.79      5.78 o 
   4   8   4        3.34        2.88      1.82 o 
   5   8   4        0.05        0.33      1.92 o 
   6   8   4      155.64      152.71      7.94 o 
   7   8   4       53.73       55.35      5.69 o 
   8   8   4       23.72       25.05      4.84 o 
 -11   9   4      123.07      138.17      7.12 o 
 -10   9   4       10.60        9.32      2.87 o 
  -9   9   4        7.32       11.37      2.41 o 
  -8   9   4        5.88        5.96      2.00 o 
  -7   9   4       16.82       12.54      2.76 o 
  -6   9   4        0.57        1.78      1.63 o 
  -5   9   4       39.01       28.77      2.52 o 
  -4   9   4        1.27       -0.73      1.36 o 
  -3   9   4        1.57        2.27      1.55 o 
  -2   9   4      735.17      716.08     12.08 o 
  -1   9   4        4.71        2.44      1.57 o 
   0   9   4      561.44      563.19     11.46 o 
   1   9   4       76.49       75.45      3.99 o 
   2   9   4        4.21        0.15      1.90 o 
   3   9   4       78.62       78.64      4.71 o 
   4   9   4      100.12      104.62      5.91 o 
   5   9   4        3.76       -0.30      1.94 o 
   6   9   4        0.25       -0.04      2.48 o 
   7   9   4        8.32        7.75      3.55 o 
 -10  10   4       16.11        9.65      3.21 o 
  -9  10   4        0.70        3.51      2.17 o 
  -8  10   4       27.35       25.45      2.94 o 
  -7  10   4       49.96       42.45      3.53 o 
  -6  10   4      172.72      165.07      5.44 o 
  -5  10   4       89.53       73.34      3.75 o 
  -4  10   4      311.27      334.06      7.61 o 
  -3  10   4       75.80       69.62      3.46 o 
  -2  10   4        0.18       -0.21      1.38 o 
  -1  10   4       26.24       20.59      2.43 o 
   0  10   4      537.37      535.06     11.28 o 
   1  10   4      387.84      386.30      9.26 o 
   2  10   4      240.01      234.32      7.72 o 
   3  10   4      211.59      228.69      8.87 o 
   4  10   4        0.01       -2.90      1.93 o 
   5  10   4       26.62       28.17      3.82 o 
   6  10   4        0.53       -2.92      3.49 o 
   7  10   4       33.92       28.50      6.66 o 
 -10  11   4        8.44        8.58      3.85 o 
  -9  11   4       34.22       37.49      7.02 o 
  -8  11   4       84.92       92.89      4.79 o 
  -7  11   4       38.99       42.54      3.99 o 
  -6  11   4      137.69      123.29      5.34 o 
  -5  11   4       72.78       75.79      5.59 o 
  -4  11   4        2.35       -0.50      1.46 o 
  -3  11   4       85.29       89.65      4.03 o 
  -2  11   4       23.45       18.70      2.49 o 
  -1  11   4       22.50       15.69      2.36 o 
   0  11   4       62.04       60.76      3.92 o 
   1  11   4       36.60       44.63      4.44 o 
   2  11   4       11.42       11.30      3.07 o 
   3  11   4       64.27       72.58      4.93 o 
   4  11   4       40.82       31.66      5.39 o 
   5  11   4       33.73       22.04      5.15 o 
   6  11   4       24.07       17.57      6.59 o 
  -9  12   4       87.67       96.36      9.32 o 
  -8  12   4        8.90       12.32      3.85 o 
  -7  12   4       49.83       40.87      4.21 o 
  -6  12   4      101.24      104.80      5.66 o 
  -5  12   4       24.40       27.23      4.09 o 
  -4  12   4       26.18       22.70      2.86 o 
  -3  12   4       57.76       65.60      3.75 o 
  -2  12   4       41.11       38.70      3.30 o 
  -1  12   4       23.59       25.45      3.81 o 
   0  12   4        9.45        8.38      2.31 o 
   1  12   4      136.72      119.92      5.42 o 
   2  12   4      297.27      286.46     10.43 o 
   3  12   4        0.12       -1.95      2.91 o 
   4  12   4       57.21       59.73      7.08 o 
   5  12   4        0.00       -6.06      4.59 o 
  -8  13   4        0.95        2.73      3.39 o 
  -7  13   4        1.91        0.11      2.73 o 
  -6  13   4        5.24        5.42      2.68 o 
  -5  13   4       91.87       92.41      5.45 o 
  -4  13   4      335.11      369.95      9.42 o 
  -3  13   4      357.81      341.29      9.64 o 
  -2  13   4      367.65      351.56      9.80 o 
  -1  13   4      235.26      267.85      7.19 o 
   0  13   4        4.97        1.68      3.09 o 
   1  13   4       43.70       51.09      5.18 o 
   2  13   4       29.24       27.28      5.78 o 
   3  13   4       35.03       29.48      5.51 o 
   4  13   4       10.50       10.29      5.97 o 
  -6  14   4       15.27       13.82      3.70 o 
  -5  14   4        3.25        2.25      2.30 o 
  -4  14   4      122.95      138.74      6.01 o 
  -3  14   4      254.57      269.89     13.12 o 
  -2  14   4      173.02      181.31      8.12 o 
  -1  14   4       35.92       47.96      4.49 o 
   0  14   4      113.74      111.53      7.19 o 
   1  14   4       53.03       64.21      8.87 o 
   2  14   4        5.44        9.49      5.53 o 
   3  14   4       25.53       15.62     10.93 o 
  -4  15   4       40.91       37.15      6.38 o 
  -3  15   4        0.07        5.56      3.99 o 
  -2  15   4        4.69        2.11      6.34 o 
  -1  15   4        5.19       11.18      4.54 o 
   0  15   4       20.53       23.39      8.45 o 
   1  15   4        0.26       -0.99      5.72 o 
 -13   1   5       92.20       98.60      5.48 o 
 -12   1   5       91.06       88.30      4.63 o 
 -11   1   5        8.13        8.46      1.78 o 
 -10   1   5     1412.34     1417.82     18.51 o 
  -9   1   5      203.39      201.56      5.38 o 
  -8   1   5      388.54      408.55      7.82 o 
  -7   1   5      561.74      614.33     17.11 o 
  -6   1   5      136.41      162.79      5.46 o 
  -5   1   5     3477.01     3962.02    136.95 o 
  -4   1   5      625.79      698.44     11.55 o 
  -3   1   5      794.81      882.63     10.00 o 
  -2   1   5     2410.85     2431.83     25.13 o 
  -1   1   5      226.92      220.72      3.75 o 
   0   1   5        0.35       -0.96      0.83 o 
   1   1   5      310.42      294.47      5.71 o 
   2   1   5     1248.73     1219.75     18.04 o 
   3   1   5       58.55       58.82      3.34 o 
   4   1   5      754.23      734.22     21.59 o 
   5   1   5       13.42       16.21      2.63 o 
   6   1   5       41.99       44.61      4.19 o 
   7   1   5       45.49       44.89      4.69 o 
   8   1   5        2.57        0.19      3.71 o 
 -13   2   5        2.49        4.73      2.50 o 
 -12   2   5       19.40       25.61      2.79 o 
 -11   2   5      152.00      162.68      5.37 o 
 -10   2   5      519.26      492.84      9.69 o 
  -9   2   5       36.37       32.26      2.83 o 
  -8   2   5      817.38      830.11     11.19 o 
  -7   2   5      923.98      987.58     18.66 o 
  -6   2   5      130.59      126.23      5.36 o 
  -5   2   5      986.84     1051.55     18.48 o 
  -4   2   5       13.14        9.98      1.14 o 
  -3   2   5      665.54      708.70      7.94 o 
  -2   2   5        1.06        3.89      0.76 o 
  -1   2   5     1603.11     1729.76     19.51 o 
   0   2   5        0.62        3.67      0.96 o 
   1   2   5      487.21      529.73      9.17 o 
   2   2   5     1253.63     1230.43     18.18 o 
   3   2   5       27.18       25.68      2.89 o 
   4   2   5     1023.70     1038.93     18.09 o 
   5   2   5        1.97        1.63      1.92 o 
   6   2   5       48.84       43.27      4.47 o 
   7   2   5       19.17       19.35      3.91 o 
   8   2   5        7.32        7.89      4.34 o 
 -13   3   5        1.94        2.88      2.61 o 
 -12   3   5       48.45       49.10      4.52 o 
 -11   3   5        0.55       -0.23      1.46 o 
 -10   3   5      194.89      197.22      6.71 o 
  -9   3   5       95.76       88.47      3.54 o 
  -8   3   5     1913.37     1911.09     23.25 o 
  -7   3   5      352.37      347.01      6.68 o 
  -6   3   5       40.16       35.39      2.47 o 
  -5   3   5      316.39      292.73      5.22 o 
  -4   3   5     1610.38     1693.50     19.84 o 
  -3   3   5     1138.71     1143.67     11.87 o 
  -2   3   5      384.68      387.47      5.37 o 
  -1   3   5     1966.67     2011.52     22.40 o 
   0   3   5      427.04      454.00      7.56 o 
   1   3   5       66.46       61.71      2.83 o 
   2   3   5     1117.36     1122.09     16.85 o 
   3   3   5      527.24      539.35      9.93 o 
   4   3   5      259.22      244.19      7.62 o 
   5   3   5      237.32      242.20      7.99 o 
   6   3   5       32.02       25.34      3.55 o 
   7   3   5      254.44      247.06      8.99 o 
   8   3   5      217.92      234.69     12.28 o 
 -13   4   5        1.16       -2.65      1.89 o 
 -12   4   5        0.54        1.27      1.98 o 
 -11   4   5      418.18      368.03      7.81 o 
 -10   4   5       35.30       44.80      2.84 o 
  -9   4   5       22.23       22.18      2.01 o 
  -8   4   5      348.20      325.24      6.39 o 
  -7   4   5      525.51      524.71      8.45 o 
  -6   4   5       63.04       59.82      3.14 o 
  -5   4   5      267.20      268.89      5.80 o 
  -4   4   5      255.66      248.79      4.54 o 
  -3   4   5     2674.14     2595.44     24.79 o 
  -2   4   5      939.81      942.30     12.83 o 
  -1   4   5     1042.37     1030.08     14.14 o 
   0   4   5     3998.62     3954.72     47.16 o 
   1   4   5      233.23      236.21      5.49 o 
   2   4   5        0.48       -0.44      1.22 o 
   3   4   5        6.50        4.25      1.55 o 
   4   4   5      234.31      233.34      6.22 o 
   5   4   5       37.63       33.64      3.58 o 
   6   4   5       61.98       71.37      5.73 o 
   7   4   5      122.34       92.20      8.01 o 
   8   4   5      178.92      182.89     11.05 o 
 -12   5   5       81.99       84.37      4.61 o 
 -11   5   5        7.71       10.53      2.06 o 
 -10   5   5      100.39       93.70      3.87 o 
  -9   5   5      493.81      457.53      8.06 o 
  -8   5   5     1152.89     1123.05     15.75 o 
  -7   5   5      145.80      136.78      4.15 o 
  -6   5   5       10.62        9.21      1.20 o 
  -5   5   5        1.46        0.86      1.19 o 
  -4   5   5      896.99      870.96     13.08 o 
  -3   5   5      108.21      101.20      3.25 o 
  -2   5   5        1.40        1.09      1.18 o 
  -1   5   5       61.61       51.88      2.65 o 
   0   5   5      452.56      460.17      8.53 o 
   1   5   5        0.54       -0.15      0.71 o 
   2   5   5      102.67      104.97      3.92 o 
   3   5   5      176.90      160.55      5.03 o 
   4   5   5        3.06        2.73      1.66 o 
   5   5   5      138.27      126.31      6.01 o 
   6   5   5       11.78        5.03      2.84 o 
   7   5   5      176.57      182.11      9.08 o 
   8   5   5       54.36       56.47     14.86 o 
 -12   6   5      240.00      262.11      8.22 o 
 -11   6   5       67.42       73.42      4.15 o 
 -10   6   5        0.24        0.17      1.52 o 
  -9   6   5        1.12        2.35      1.57 o 
  -8   6   5      291.61      287.63      6.60 o 
  -7   6   5      199.03      181.43      5.40 o 
  -6   6   5      761.99      753.57     11.77 o 
  -5   6   5      847.44      811.14     11.48 o 
  -4   6   5       66.23       68.84      3.95 o 
  -3   6   5      261.88      260.24      6.63 o 
  -2   6   5       83.41       95.87      3.96 o 
  -1   6   5       85.92       89.87      3.91 o 
   0   6   5        2.85        0.24      1.18 o 
   1   6   5       50.61       49.69      3.90 o 
   2   6   5     1523.93     1492.88     23.83 o 
   3   6   5      559.90      555.00     11.55 o 
   4   6   5      312.06      323.41      8.54 o 
   5   6   5      358.31      335.64      9.94 o 
   6   6   5       37.49       33.03      4.76 o 
   7   6   5        0.11       -4.87      3.24 o 
   8   6   5       58.92       80.70      9.09 o 
 -12   7   5       94.96       99.09      6.10 o 
 -11   7   5       10.52        7.03      2.19 o 
 -10   7   5       18.14       17.90      2.23 o 
  -9   7   5        0.01        0.90      1.57 o 
  -8   7   5      359.37      342.93      7.48 o 
  -7   7   5      108.02      105.27      4.00 o 
  -6   7   5      146.00      119.81      4.22 o 
  -5   7   5       55.25       51.56      2.73 o 
  -4   7   5     1922.79     1788.52     24.87 o 
  -3   7   5      780.71      737.02     11.91 o 
  -2   7   5      435.02      439.23      8.05 o 
  -1   7   5      111.34       98.63      3.38 o 
   0   7   5      381.19      373.89      7.43 o 
   1   7   5      954.19      892.52     14.61 o 
   2   7   5      300.34      275.84     10.58 o 
   3   7   5     1090.83     1032.91     18.30 o 
   4   7   5      432.69      424.57     10.17 o 
   5   7   5       59.60       73.26      5.19 o 
   6   7   5      153.24      161.78      7.46 o 
   7   7   5        0.01        0.95      3.92 o 
 -11   8   5      281.12      289.79      8.06 o 
 -10   8   5       17.60       16.07      2.62 o 
  -9   8   5       59.47       45.89      3.43 o 
  -8   8   5      175.29      163.33      5.46 o 
  -7   8   5     1577.91     1507.18     22.73 o 
  -6   8   5       82.87       78.44      3.61 o 
  -5   8   5      285.87      267.69      6.41 o 
  -4   8   5      570.00      562.02     10.19 o 
  -3   8   5     7778.05     7583.26     94.15 o 
  -2   8   5      108.45      111.33      4.18 o 
  -1   8   5      110.19      104.22      3.83 o 
   0   8   5     1572.50     1553.21     22.36 o 
   1   8   5      831.11      795.90     15.05 o 
   2   8   5        7.33        3.87      2.06 o 
   3   8   5       23.83       16.55      2.69 o 
   4   8   5      164.77      186.55      6.57 o 
   5   8   5       14.86       15.70      3.19 o 
   6   8   5       16.56       12.55      3.78 o 
   7   8   5      120.96      126.32     15.37 o 
 -11   9   5       20.69       23.64      4.18 o 
 -10   9   5      240.48      220.27      7.45 o 
  -9   9   5       51.39       53.25      3.69 o 
  -8   9   5     1183.35     1181.16     20.27 o 
  -7   9   5      253.98      274.78      7.11 o 
  -6   9   5       52.80       48.97      3.09 o 
  -5   9   5     1021.10      989.70     16.09 o 
  -4   9   5       77.01       80.12      3.60 o 
  -3   9   5       51.35       56.29      5.91 o 
  -2   9   5        1.67        0.79      1.70 o 
  -1   9   5      394.47      374.96      7.89 o 
   0   9   5      237.11      229.05      6.04 o 
   1   9   5       76.08       76.49      4.28 o 
   2   9   5       54.78       69.11      4.62 o 
   3   9   5      305.41      302.87      9.34 o 
   4   9   5      171.64      176.39      7.44 o 
   5   9   5      339.76      350.22     13.01 o 
   6   9   5       26.21       33.47      4.94 o 
 -10  10   5        8.64        5.17      2.42 o 
  -9  10   5      148.94      148.27      6.14 o 
  -8  10   5        0.41       -0.58      1.78 o 
  -7  10   5        5.81        3.36      2.01 o 
  -6  10   5        1.11        0.70      1.63 o 
  -5  10   5       76.09       74.71      3.79 o 
  -4  10   5      434.84      417.98      8.80 o 
  -3  10   5      195.87      212.06      8.54 o 
  -2  10   5      333.12      327.10     10.28 o 
  -1  10   5       45.04       46.35      3.05 o 
   0  10   5      162.11      180.28      5.43 o 
   1  10   5        1.49        2.17      1.85 o 
   2  10   5       21.90       13.74      3.28 o 
   3  10   5       32.78       24.73      3.91 o 
   4  10   5        5.42        4.07      2.92 o 
   5  10   5       29.77       22.32      4.38 o 
   6  10   5       26.70       22.53      5.45 o 
  -9  11   5        5.52        4.43      2.47 o 
  -8  11   5        9.99        6.81      2.40 o 
  -7  11   5       33.82       31.24      3.17 o 
  -6  11   5       84.44       93.06      4.63 o 
  -5  11   5       12.54       10.05      2.05 o 
  -4  11   5        3.54        2.32      1.68 o 
  -3  11   5       64.43       58.72      3.76 o 
  -2  11   5        3.21        4.10      1.81 o 
  -1  11   5       15.16       13.35      2.13 o 
   0  11   5       34.85       37.27      3.01 o 
   1  11   5       24.56       27.50      3.20 o 
   2  11   5       53.34       54.38      7.30 o 
   3  11   5       64.01       71.12      6.52 o 
   4  11   5       33.00       39.51      5.19 o 
   5  11   5        0.01       -6.80      4.54 o 
  -8  12   5        5.95        4.91      2.61 o 
  -7  12   5       66.14       72.19      4.62 o 
  -6  12   5       45.77       36.45      3.50 o 
  -5  12   5      228.49      250.23      7.09 o 
  -4  12   5       75.71       84.79      4.30 o 
  -3  12   5        1.73        1.69      1.89 o 
  -2  12   5      109.89      107.08      4.94 o 
  -1  12   5      231.99      244.62      7.26 o 
   0  12   5        4.94        3.68      2.17 o 
   1  12   5      230.98      244.26      8.83 o 
   2  12   5      299.09      302.66      9.94 o 
   3  12   5        2.88        1.42      3.73 o 
   4  12   5      176.22      191.71     19.38 o 
  -7  13   5       18.32       19.94      3.86 o 
  -6  13   5       93.67       94.94      5.69 o 
  -5  13   5       49.29       59.63      3.79 o 
  -4  13   5       33.65       38.62      3.61 o 
  -3  13   5      119.25      121.45      5.87 o 
  -2  13   5       24.04       26.06      3.10 o 
  -1  13   5      155.29      161.61      6.27 o 
   0  13   5       11.71       11.16      2.50 o 
   1  13   5        1.38        1.78      4.16 o 
   2  13   5      132.94      149.61     19.26 o 
   3  13   5       82.83       97.74     21.99 o 
  -6  14   5       93.54      102.44     10.29 o 
  -5  14   5        0.74       -1.01      2.84 o 
  -4  14   5       90.75       86.73      6.69 o 
  -3  14   5      232.31      269.98      9.89 o 
  -2  14   5        0.43        2.10      2.76 o 
  -1  14   5       12.45        8.30      3.59 o 
   0  14   5      161.64      153.55      8.92 o 
   1  14   5       13.93       10.01      5.87 o 
 -13   0   6      516.98      540.03     19.59 o 
 -12   0   6       93.65       94.59      6.94 o 
 -11   0   6      341.55      352.63     10.95 o 
 -10   0   6        1.73        2.34      2.36 o 
  -9   0   6      379.67      404.49     10.51 o 
  -8   0   6       41.03       37.99      3.76 o 
  -7   0   6     1699.74     2335.12     43.05 o 
  -6   0   6      251.12      250.41      7.72 o 
  -5   0   6      396.97      394.42     13.23 o 
  -4   0   6      199.56      194.39      5.18 o 
  -3   0   6       31.13       44.12      2.37 o 
  -2   0   6     4802.40     4881.35     66.40 o 
  -1   0   6     3022.18     3147.13     48.20 o 
   0   0   6      107.90      116.92      5.08 o 
   1   0   6       54.66       54.72      3.78 o 
   2   0   6     1742.14     1700.52     32.34 o 
   3   0   6      486.69      503.67     18.54 o 
   4   0   6      273.10      272.83     10.95 o 
   5   0   6        8.52        6.53      6.46 o 
   6   0   6      495.83      537.92     17.93 o 
   7   0   6       93.62      110.59     10.63 o 
 -13   1   6        0.50        2.17      2.42 o 
 -12   1   6      270.25      262.65      7.03 o 
 -11   1   6        7.43        7.49      1.97 o 
 -10   1   6      524.33      509.68      9.50 o 
  -9   1   6       47.76       54.56      2.73 o 
  -8   1   6     2617.79     3093.90    108.52 o 
  -7   1   6       47.34       59.31      3.60 o 
  -6   1   6     1129.91     1246.84     45.36 o 
  -5   1   6     1874.35     1891.61     47.76 o 
  -4   1   6     1399.06     1449.38     15.18 o 
  -3   1   6      173.68      203.42      3.98 o 
  -2   1   6       89.14       71.49      2.26 o 
  -1   1   6     3607.34     3557.23     38.35 o 
   0   1   6       94.76      102.61      3.41 o 
   1   1   6      136.67      119.81      3.52 o 
   2   1   6      258.67      262.29      9.02 o 
   3   1   6     2233.59     2306.29     35.04 o 
   4   1   6        0.81        9.31      2.86 o 
   5   1   6        7.90        6.84      2.84 o 
   6   1   6       64.66       93.40      7.68 o 
   7   1   6      189.05      186.13     19.97 o 
 -13   2   6      117.60      114.68      6.01 o 
 -12   2   6      165.99      144.38      6.29 o 
 -11   2   6       23.08       25.57      2.84 o 
 -10   2   6       14.80       10.08      2.40 o 
  -9   2   6       52.72       58.89      3.07 o 
  -8   2   6     1291.12     1352.69     23.78 o 
  -7   2   6       59.15       60.94      2.73 o 
  -6   2   6       13.65       12.28      1.48 o 
  -5   2   6      326.63      348.50     10.52 o 
  -4   2   6     1629.11     1565.79     16.23 o 
  -3   2   6     1288.00     1306.42     14.28 o 
  -2   2   6     1330.86     1307.91     14.16 o 
  -1   2   6      832.81      843.65     10.98 o 
   0   2   6      695.18      697.01     10.13 o 
   1   2   6       83.26       80.42      3.28 o 
   2   2   6       63.97       45.65      2.88 o 
   3   2   6      139.51      150.02      6.74 o 
   4   2   6       92.49       90.33      5.64 o 
   5   2   6      137.60      143.77      6.65 o 
   6   2   6       45.17       40.49      4.83 o 
   7   2   6       12.25       17.12      4.85 o 
 -13   3   6       95.96      136.91      6.59 o 
 -12   3   6      198.00      193.66      7.20 o 
 -11   3   6       90.01       89.54      4.58 o 
 -10   3   6      325.00      346.25      7.77 o 
  -9   3   6        3.25        2.31      1.66 o 
  -8   3   6      166.98      169.69      4.91 o 
  -7   3   6        5.85        5.87      1.63 o 
  -6   3   6        4.75        3.47      1.29 o 
  -5   3   6     1439.80     1518.09     18.58 o 
  -4   3   6       48.20       55.66      1.93 o 
  -3   3   6       22.11       22.03      1.39 o 
  -2   3   6      560.29      574.94      7.70 o 
  -1   3   6      210.54      188.68      4.22 o 
   0   3   6       53.27       47.82      2.51 o 
   1   3   6      127.31      129.22      4.56 o 
   2   3   6       49.99       54.09      3.10 o 
   3   3   6      865.33      821.74     15.28 o 
   4   3   6      423.69      441.03     11.40 o 
   5   3   6       36.56       42.16      4.21 o 
   6   3   6      339.05      328.16     10.51 o 
   7   3   6       14.83        5.75      3.62 o 
 -12   4   6       14.45       11.35      2.80 o 
 -11   4   6       20.35       17.43      2.63 o 
 -10   4   6      105.25      105.22      4.49 o 
  -9   4   6      676.37      692.21     12.96 o 
  -8   4   6      275.74      281.72      8.74 o 
  -7   4   6       23.64       24.34      2.34 o 
  -6   4   6      427.40      405.03      8.02 o 
  -5   4   6      737.69      722.05     11.07 o 
  -4   4   6       22.27       17.64      1.70 o 
  -3   4   6       27.79       33.02      1.81 o 
  -2   4   6     1613.91     1592.69     19.66 o 
  -1   4   6      232.03      235.44      5.73 o 
   0   4   6      176.42      181.88      4.59 o 
   1   4   6       47.65       49.72      2.89 o 
   2   4   6      282.80      288.52      6.91 o 
   3   4   6        2.72        2.51      1.84 o 
   4   4   6       44.97       49.84      4.28 o 
   5   4   6       55.53       58.06      4.72 o 
   6   4   6      185.99      192.09     10.76 o 
   7   4   6        0.01       -4.75      3.17 o 
 -12   5   6        0.94        2.74      2.40 o 
 -11   5   6        8.77        9.25      2.26 o 
 -10   5   6       40.42       45.37      3.53 o 
  -9   5   6        7.86        5.58      1.78 o 
  -8   5   6      573.81      557.48     10.67 o 
  -7   5   6      506.55      503.64      9.68 o 
  -6   5   6      365.76      364.27      7.65 o 
  -5   5   6      345.35      330.75      6.98 o 
  -4   5   6     1615.06     1626.84     23.64 o 
  -3   5   6       97.64       95.45      3.74 o 
  -2   5   6     2090.27     2017.50     30.64 o 
  -1   5   6      658.03      615.55     10.87 o 
   0   5   6       77.94       80.97      4.42 o 
   1   5   6      784.92      729.55     13.73 o 
   2   5   6       21.68       17.21      2.50 o 
   3   5   6      114.40      113.14      4.98 o 
   4   5   6      157.97      180.44      8.30 o 
   5   5   6        3.38        3.13      3.52 o 
   6   5   6        0.01        1.00      3.60 o 
   7   5   6       26.66       34.11     10.12 o 
 -12   6   6       20.84       12.55      2.39 o 
 -11   6   6       24.20       22.93      2.84 o 
 -10   6   6       15.38       11.55      2.48 o 
  -9   6   6      183.73      177.84      5.02 o 
  -8   6   6       39.07       37.37      3.12 o 
  -7   6   6       63.77       58.31      3.50 o 
  -6   6   6      114.50      110.36      4.56 o 
  -5   6   6        2.52        3.21      1.57 o 
  -4   6   6     2181.85     2125.71     29.98 o 
  -3   6   6       83.96       95.91      3.89 o 
  -2   6   6      289.00      284.35      7.46 o 
  -1   6   6      132.17      114.24      4.69 o 
   0   6   6       68.33       75.91      4.24 o 
   1   6   6      278.56      250.20      7.02 o 
   2   6   6       71.76       69.90      4.65 o 
   3   6   6      289.21      271.46      8.07 o 
   4   6   6       83.06       75.26      4.57 o 
   5   6   6       20.51       17.45      4.29 o 
   6   6   6       34.29       34.91     10.45 o 
 -11   7   6       35.39       35.35      3.06 o 
 -10   7   6        1.33        2.56      1.71 o 
  -9   7   6        9.37        9.65      1.96 o 
  -8   7   6      163.83      143.36      5.93 o 
  -7   7   6       48.29       40.00      3.65 o 
  -6   7   6       60.86       58.43      3.97 o 
  -5   7   6       64.53       65.51      3.66 o 
  -4   7   6        7.34        6.51      2.00 o 
  -3   7   6      251.78      238.65      7.64 o 
  -2   7   6        9.52        6.46      2.14 o 
  -1   7   6        0.10        1.51      1.63 o 
   0   7   6      125.63      114.97      5.82 o 
   1   7   6      146.01      138.89      6.11 o 
   2   7   6       94.13       92.03      5.22 o 
   3   7   6      110.00       96.43      6.73 o 
   4   7   6        0.20        2.18      2.14 o 
   5   7   6      120.81      116.93     10.57 o 
   6   7   6       21.60        8.05      6.19 o 
 -11   8   6        0.40        0.17      2.04 o 
 -10   8   6        0.01       -1.92      2.12 o 
  -9   8   6       24.35       24.75      2.55 o 
  -8   8   6       12.79       13.09      2.25 o 
  -7   8   6      281.78      295.07      7.57 o 
  -6   8   6      109.30      105.19      5.48 o 
  -5   8   6       17.80       13.80      2.34 o 
  -4   8   6      194.16      194.15      6.38 o 
  -3   8   6      187.37      196.84      7.12 o 
  -2   8   6      317.59      327.54      9.39 o 
  -1   8   6      224.71      226.92      7.64 o 
   0   8   6        9.55       10.50      2.26 o 
   1   8   6      450.40      473.78      9.80 o 
   2   8   6        4.26        0.55      2.42 o 
   3   8   6        0.08       -1.90      1.98 o 
   4   8   6        8.46       11.47      3.01 o 
   5   8   6       18.31       19.83      4.28 o 
   6   8   6        3.12        9.39      4.79 o 
 -10   9   6        0.25        0.45      2.07 o 
  -9   9   6        0.38       -2.49      1.74 o 
  -8   9   6       33.93       24.76      2.68 o 
  -7   9   6      250.64      246.81      7.47 o 
  -6   9   6        1.70        0.38      1.47 o 
  -5   9   6       93.15       94.17      3.54 o 
  -4   9   6       46.36       46.21      2.60 o 
  -3   9   6       77.84       80.73      3.46 o 
  -2   9   6        7.46        7.52      1.61 o 
  -1   9   6      202.01      198.19      5.29 o 
   0   9   6      137.44      155.04      4.86 o 
   1   9   6       41.47       47.65      3.30 o 
   2   9   6        1.34       -0.11      3.29 o 
   3   9   6        3.72       -1.89      2.14 o 
   4   9   6      206.53      211.77     12.12 o 
   5   9   6       53.92       78.09      7.97 o 
 -10  10   6       28.35       32.33      3.55 o 
  -9  10   6        1.99        6.34      2.36 o 
  -8  10   6       18.90       25.43      2.97 o 
  -7  10   6       32.11       26.82      2.73 o 
  -6  10   6       24.60       25.05      2.42 o 
  -5  10   6        2.51        3.93      1.61 o 
  -4  10   6       16.07       21.05      3.77 o 
  -3  10   6      464.72      469.22     12.39 o 
  -2  10   6       19.54       17.43      2.18 o 
  -1  10   6      259.50      267.26      6.63 o 
   0  10   6        0.77       -1.55      1.44 o 
   1  10   6       36.15       29.48      2.98 o 
   2  10   6       27.31       25.32      3.72 o 
   3  10   6      279.62      261.13     14.74 o 
   4  10   6       17.29       11.09      4.05 o 
  -9  11   6      105.44      123.41      7.28 o 
  -8  11   6       24.86        8.43      2.49 o 
  -7  11   6        1.53        3.49      2.16 o 
  -6  11   6       12.88        9.48      2.12 o 
  -5  11   6      243.85      220.46      6.31 o 
  -4  11   6      141.19      112.37      4.83 o 
  -3  11   6       17.81       15.33      2.38 o 
  -2  11   6        0.03       -0.31      1.64 o 
  -1  11   6      246.16      230.10      8.38 o 
   0  11   6       73.47       70.21      4.25 o 
   1  11   6       52.90       45.24      3.61 o 
   2  11   6        9.91       10.69      3.66 o 
   3  11   6      248.80      250.83     10.67 o 
  -8  12   6       86.82       80.60      4.97 o 
  -7  12   6        8.10       10.80      2.71 o 
  -6  12   6       54.86       51.76      4.29 o 
  -5  12   6       10.53        8.74      2.61 o 
  -4  12   6       48.82       42.47      3.47 o 
  -3  12   6        1.41        5.20      2.14 o 
  -2  12   6      174.53      164.26      5.67 o 
  -1  12   6        1.43        2.79      1.86 o 
   0  12   6       32.46       31.05      3.24 o 
   1  12   6        2.92       -2.08      2.20 o 
   2  12   6       35.36       22.93      7.12 o 
  -6  13   6       76.16       75.60      5.02 o 
  -5  13   6        4.08        1.67      2.41 o 
  -4  13   6        5.68        7.12      2.83 o 
  -3  13   6       19.71       12.93      3.21 o 
  -2  13   6       91.99      103.13      8.52 o 
  -1  13   6      114.90      107.51      6.48 o 
   0  13   6       97.21      102.39      5.69 o 
   1  13   6        7.08        7.25      2.82 o 
  -4  14   6        0.23       -2.42      2.38 o 
  -3  14   6       16.90       15.32      3.48 o 
  -2  14   6       43.20       44.98      4.27 o 
 -13   1   7       40.88       30.27      4.20 o 
 -12   1   7       86.24      106.27      5.66 o 
 -11   1   7       15.96       11.88      2.29 o 
 -10   1   7        2.73        2.27      1.64 o 
  -9   1   7      163.70      193.59      7.91 o 
  -8   1   7      159.17      190.49      8.47 o 
  -7   1   7       13.26        9.39      1.43 o 
  -6   1   7       16.53       16.48      1.61 o 
  -5   1   7      879.39      850.36     10.15 o 
  -4   1   7       70.22       72.48      2.25 o 
  -3   1   7      617.07      609.08      7.70 o 
  -2   1   7      148.96      133.67      3.16 o 
  -1   1   7      105.68      108.39      3.27 o 
   0   1   7      498.03      467.92      8.52 o 
   1   1   7       32.17       34.79      2.75 o 
   2   1   7      579.02      576.35     11.32 o 
   3   1   7       45.35       54.87      4.74 o 
   4   1   7      253.15      255.97      9.69 o 
   5   1   7       26.73       20.91      4.82 o 
   6   1   7       34.48       27.63      8.01 o 
 -12   2   7       31.23       22.69      4.41 o 
 -11   2   7       40.77       38.69      3.71 o 
 -10   2   7      479.87      492.89     10.89 o 
  -9   2   7       54.53       52.62      3.34 o 
  -8   2   7       88.85       98.50      4.36 o 
  -7   2   7      112.77      124.48      5.10 o 
  -6   2   7      156.33      164.62      4.85 o 
  -5   2   7      347.79      346.47      5.38 o 
  -4   2   7       19.38       23.22      1.53 o 
  -3   2   7       10.15       11.92      1.26 o 
  -2   2   7     1565.70     1538.37     16.75 o 
  -1   2   7        0.48       -0.48      1.07 o 
   0   2   7      118.18      104.18      3.70 o 
   1   2   7      520.36      520.45     10.95 o 
   2   2   7      268.11      266.11      9.98 o 
   3   2   7        1.28        3.80      2.63 o 
   4   2   7       71.40       74.62      5.17 o 
   5   2   7      194.04      208.79      8.47 o 
   6   2   7        3.68        0.43      3.97 o 
 -12   3   7      289.76      325.25      9.32 o 
 -11   3   7        1.95        1.71      1.89 o 
 -10   3   7       90.05       88.25      4.25 o 
  -9   3   7        0.76        0.47      1.60 o 
  -8   3   7       43.18       40.50      2.88 o 
  -7   3   7        4.42       -0.34      1.45 o 
  -6   3   7      160.22      167.62      4.66 o 
  -5   3   7       45.75       48.82      2.56 o 
  -4   3   7      111.00      110.08      3.11 o 
  -3   3   7      202.83      208.48      4.06 o 
  -2   3   7      102.67      102.35      3.65 o 
  -1   3   7      248.86      266.34      5.95 o 
   0   3   7      197.18      201.61      5.57 o 
   1   3   7      125.87      127.30      5.07 o 
   2   3   7        4.79        1.57      1.92 o 
   3   3   7      136.45      148.31      6.03 o 
   4   3   7        5.99        4.33      2.56 o 
   5   3   7        0.17        2.76      2.67 o 
   6   3   7        0.64       -0.45      3.28 o 
 -12   4   7       56.94       46.57      4.30 o 
 -11   4   7      726.17      733.36     13.15 o 
 -10   4   7      222.79      223.79      6.85 o 
  -9   4   7      212.01      198.80      6.49 o 
  -8   4   7       99.59       98.19      4.39 o 
  -7   4   7     4338.24     4308.81     54.42 o 
  -6   4   7      409.50      408.55      7.91 o 
  -5   4   7      472.97      489.40      8.22 o 
  -4   4   7     1014.86      964.80     15.68 o 
  -3   4   7        2.96        1.98      1.36 o 
  -2   4   7      140.14      149.52      4.40 o 
  -1   4   7      228.34      226.32      6.01 o 
   0   4   7       68.72       72.88      3.95 o 
   1   4   7      161.01      157.85      9.41 o 
   2   4   7       30.30       33.76      3.52 o 
   3   4   7       47.31       58.95      4.75 o 
   4   4   7        0.03        1.58      2.81 o 
   5   4   7       50.34       52.02      6.79 o 
   6   4   7        6.60        7.00      6.67 o 
 -12   5   7       11.51        6.35      2.73 o 
 -11   5   7      252.95      271.59      7.85 o 
 -10   5   7        5.90        5.27      2.16 o 
  -9   5   7      207.06      200.43      6.34 o 
  -8   5   7        1.20       -1.45      1.60 o 
  -7   5   7     1058.28     1093.58     17.24 o 
  -6   5   7      427.03      416.51      9.26 o 
  -5   5   7      333.30      314.43      7.10 o 
  -4   5   7       21.37       22.16      2.37 o 
  -3   5   7      599.86      574.52     11.92 o 
  -2   5   7     1220.00     1182.95     20.27 o 
  -1   5   7       17.47       16.73      2.96 o 
   0   5   7       17.04       16.34      2.30 o 
   1   5   7      281.27      279.52      7.77 o 
   2   5   7      442.87      502.35     11.33 o 
   3   5   7        0.10        0.35      2.29 o 
   4   5   7       99.90      108.82      6.28 o 
   5   5   7        0.99        2.92      4.08 o 
   6   5   7       50.45       64.63      7.76 o 
 -11   6   7      258.30      255.98     10.13 o 
 -10   6   7      719.50      703.47     12.74 o 
  -9   6   7       38.63       37.19      3.58 o 
  -8   6   7      148.98      151.73      7.02 o 
  -7   6   7        0.28        1.19      1.79 o 
  -6   6   7      710.85      678.69     12.97 o 
  -5   6   7     1412.40     1376.36     20.15 o 
  -4   6   7      204.81      214.64      6.01 o 
  -3   6   7      240.84      218.51      7.48 o 
  -2   6   7     2431.39     2317.10     35.49 o 
  -1   6   7       59.68       56.33      3.88 o 
   0   6   7      139.33      126.97      5.46 o 
   1   6   7      452.76      466.92     12.06 o 
   2   6   7      527.84      534.24     12.01 o 
   3   6   7        5.86        3.32      2.51 o 
   4   6   7       17.45       14.20      3.98 o 
   5   6   7      451.26      482.79     17.80 o 
 -11   7   7       75.39       80.22      5.61 o 
 -10   7   7      127.92      123.86      7.05 o 
  -9   7   7       69.47       80.24      5.24 o 
  -8   7   7       46.38       45.17      4.13 o 
  -7   7   7      504.70      511.49     12.08 o 
  -6   7   7       10.67       13.03      2.62 o 
  -5   7   7       19.08       16.76      2.42 o 
  -4   7   7       94.52      102.69      5.52 o 
  -3   7   7       82.79       86.84      6.92 o 
  -2   7   7      253.49      253.78      7.56 o 
  -1   7   7       83.05       85.54      5.03 o 
   0   7   7       65.17       68.28      4.40 o 
   1   7   7        0.20        0.54      2.02 o 
   2   7   7        5.12        1.85      2.29 o 
   3   7   7       74.40       63.78      5.10 o 
   4   7   7       25.90       27.85      4.72 o 
   5   7   7       90.85       97.39      8.70 o 
 -11   8   7      173.21      164.85      7.57 o 
 -10   8   7        1.74       -0.29      2.55 o 
  -9   8   7       27.26       27.69      4.07 o 
  -8   8   7       10.49        8.47      2.98 o 
  -7   8   7      264.07      265.34      8.37 o 
  -6   8   7       28.57       23.39      2.87 o 
  -5   8   7      155.92      154.29      5.74 o 
  -4   8   7      341.11      337.24     12.45 o 
  -3   8   7       13.84       10.52      3.42 o 
  -2   8   7      463.73      451.82     10.86 o 
  -1   8   7        3.13        4.87      2.11 o 
   0   8   7      221.11      220.60     10.29 o 
   1   8   7       18.63       17.84      3.20 o 
   2   8   7      202.30      172.57      7.71 o 
   3   8   7       89.88       75.51      6.35 o 
   4   8   7      122.84      129.06      8.01 o 
 -10   9   7       68.65       65.22      6.22 o 
  -9   9   7        0.97        1.11      2.59 o 
  -8   9   7      111.63      109.11      6.56 o 
  -7   9   7      200.32      209.59      7.77 o 
  -6   9   7       11.34        8.69      2.40 o 
  -5   9   7       36.97       37.83      3.81 o 
  -4   9   7        0.10        0.82      2.11 o 
  -3   9   7      187.37      160.04      7.08 o 
  -2   9   7       64.82       59.04      4.42 o 
  -1   9   7       63.27       65.26      4.51 o 
   0   9   7      225.90      215.05      7.46 o 
   1   9   7       88.63       97.08      6.07 o 
   2   9   7      224.73      232.51     12.53 o 
   3   9   7       56.05       52.53      5.92 o 
   4   9   7      189.90      204.84     10.19 o 
  -9  10   7      189.81      178.25      8.61 o 
  -8  10   7        7.17        6.40      3.15 o 
  -7  10   7       74.16       91.52      6.29 o 
  -6  10   7      393.13      389.86      9.89 o 
  -5  10   7        6.91        2.54      2.46 o 
  -4  10   7      404.97      396.50     11.59 o 
  -3  10   7        0.19       -1.30      2.22 o 
  -2  10   7      240.01      243.24      7.99 o 
  -1  10   7        2.59        0.60      2.13 o 
   0  10   7        4.54        3.22      2.37 o 
   1  10   7       51.87       49.65      5.65 o 
   2  10   7      116.99      122.97      7.85 o 
   3  10   7        8.89        9.51      3.79 o 
  -8  11   7        0.04       -1.55      2.82 o 
  -7  11   7      281.87      305.42     10.66 o 
  -6  11   7        0.73        3.36      3.27 o 
  -5  11   7      298.51      257.68     14.45 o 
  -4  11   7      235.94      235.87     11.93 o 
  -3  11   7      468.76      454.52     11.67 o 
  -2  11   7       31.12       23.34      6.28 o 
  -1  11   7        4.20        1.45      2.92 o 
   0  11   7      461.75      467.32     14.99 o 
   1  11   7      128.34      158.56      8.98 o 
   2  11   7       13.08        6.90      4.36 o 
  -7  12   7        8.13        8.18      3.56 o 
  -6  12   7      116.40      114.27      8.01 o 
  -5  12   7       63.46       80.31      7.02 o 
  -4  12   7       26.72       17.57      4.82 o 
  -3  12   7       65.71       60.15     10.19 o 
  -2  12   7      238.95      249.02     11.73 o 
  -1  12   7        9.86       13.35      4.01 o 
   0  12   7       14.47       14.42      4.15 o 
  -4  13   7        0.01        6.62      3.96 o 
  -3  13   7        7.24        5.88      3.65 o 
  -2  13   7       44.50       48.82      5.84 o 
 -12   0   8      711.52      736.74     23.95 o 
 -11   0   8       51.65       45.13      8.10 o 
 -10   0   8        0.31        0.34      2.54 o 
  -9   0   8       66.10       64.70      6.63 o 
  -8   0   8       91.50       98.76      6.50 o 
  -7   0   8      347.02      327.87      9.35 o 
  -6   0   8       34.74       36.68      2.86 o 
  -5   0   8       60.35       61.86      3.09 o 
  -4   0   8      153.72      122.48      4.33 o 
  -3   0   8      614.68      572.16     11.25 o 
  -2   0   8      107.22      100.02      4.68 o 
  -1   0   8      183.10      162.00      9.22 o 
   0   0   8        9.21        6.92      2.53 o 
   1   0   8      820.82      848.75     22.28 o 
   2   0   8      133.84      204.51     16.65 o 
   3   0   8       10.27        7.73      4.66 o 
   4   0   8      113.70      164.00     17.64 o 
   5   0   8       25.67       23.85      9.19 o 
 -12   1   8       60.14       79.20      5.82 o 
 -11   1   8       31.24       29.73      3.57 o 
 -10   1   8      347.52      423.71     17.71 o 
  -9   1   8      246.08      316.65     14.39 o 
  -8   1   8      166.44      180.53      8.17 o 
  -7   1   8      411.35      416.58      7.32 o 
  -6   1   8      183.58      180.72      4.40 o 
  -5   1   8      726.28      724.72      9.30 o 
  -4   1   8      149.38      163.01      3.41 o 
  -3   1   8       47.30       50.21      2.09 o 
  -2   1   8        0.19        2.96      1.26 o 
  -1   1   8      404.48      388.75      7.85 o 
   0   1   8      158.48      167.09      5.35 o 
   1   1   8      146.33      161.65      5.98 o 
   2   1   8      187.23      192.48      7.42 o 
   3   1   8        0.30        1.69      2.80 o 
   4   1   8      356.12      376.37     11.44 o 
   5   1   8       19.44       14.81      6.96 o 
 -12   2   8      375.64      358.63      9.93 o 
 -11   2   8       93.69      109.83      4.90 o 
 -10   2   8       78.48       88.54      4.67 o 
  -9   2   8      242.16      254.69     11.64 o 
  -8   2   8      976.95     1043.66     16.86 o 
  -7   2   8        6.58        6.34      1.69 o 
  -6   2   8       19.20       15.25      1.93 o 
  -5   2   8     1082.81     1059.86     13.72 o 
  -4   2   8     2461.15     2412.64     24.65 o 
  -3   2   8        2.05       -1.70      1.14 o 
  -2   2   8      119.05      115.98      4.11 o 
  -1   2   8     1800.19     1801.17     26.00 o 
   0   2   8       10.94        8.08      2.34 o 
   1   2   8        6.41        9.10      2.37 o 
   2   2   8        8.96       20.83      5.24 o 
   3   2   8       19.41       17.71      4.45 o 
   4   2   8       30.66       30.44      5.69 o 
   5   2   8       39.57       53.96      7.36 o 
 -12   3   8      154.65      170.40      7.15 o 
 -11   3   8       96.87       92.64      5.36 o 
 -10   3   8        5.09        3.54      1.96 o 
  -9   3   8     1128.71     1187.25     25.24 o 
  -8   3   8      430.21      477.79     15.45 o 
  -7   3   8      274.42      271.20      6.49 o 
  -6   3   8      286.83      307.89      6.44 o 
  -5   3   8     1014.44     1023.80     14.26 o 
  -4   3   8      408.36      408.69      8.21 o 
  -3   3   8     1159.62     1177.75     18.42 o 
  -2   3   8        9.08       12.01      2.19 o 
  -1   3   8     3030.46     2948.78     37.30 o 
   0   3   8      184.36      206.30      8.79 o 
   1   3   8      120.77      134.22      6.90 o 
   2   3   8      565.06      582.93     14.21 o 
   3   3   8      232.33      222.57     16.02 o 
   4   3   8      119.60      133.36      9.48 o 
   5   3   8       13.07       10.22      5.22 o 
 -12   4   8      117.40      116.58      6.30 o 
 -11   4   8       48.09       46.24      3.95 o 
 -10   4   8        0.22        0.10      1.92 o 
  -9   4   8       18.32       21.10      2.63 o 
  -8   4   8       60.89       65.73      5.82 o 
  -7   4   8       37.36       41.54      3.17 o 
  -6   4   8      328.92      333.00      7.65 o 
  -5   4   8       63.31       65.73      3.55 o 
  -4   4   8       70.47       74.21      3.90 o 
  -3   4   8      111.41      112.91      6.43 o 
  -2   4   8      169.15      169.02      6.19 o 
  -1   4   8       89.24       99.21      5.93 o 
   0   4   8        4.77        5.62      2.80 o 
   1   4   8      352.54      345.18     11.46 o 
   2   4   8       29.97       28.96      3.83 o 
   3   4   8      226.35      232.23      8.91 o 
   4   4   8        0.77        1.05      3.86 o 
 -11   5   8       44.96       47.95      4.02 o 
 -10   5   8      105.13       95.23      4.98 o 
  -9   5   8       52.40       57.48      4.25 o 
  -8   5   8       56.78       61.91      4.23 o 
  -7   5   8      122.05      129.98      5.04 o 
  -6   5   8      309.81      289.57      7.21 o 
  -5   5   8       33.58       37.62      3.04 o 
  -4   5   8      670.67      663.45     15.03 o 
  -3   5   8      301.26      292.96      9.20 o 
  -2   5   8       13.36        9.51      2.37 o 
  -1   5   8      137.72      126.29      5.54 o 
   0   5   8        2.49        1.16      2.67 o 
   1   5   8       71.90       62.54      4.32 o 
   2   5   8       91.50       95.56      5.91 o 
   3   5   8        0.15        2.72      3.23 o 
   4   5   8      225.46      223.48     12.67 o 
 -11   6   8        3.96        0.23      2.33 o 
 -10   6   8        3.14        3.57      2.54 o 
  -9   6   8        1.37        0.56      2.05 o 
  -8   6   8      158.66      151.33      6.13 o 
  -7   6   8        0.24        0.14      1.68 o 
  -6   6   8       47.70       53.98      4.18 o 
  -5   6   8       11.91       11.46      2.52 o 
  -4   6   8      131.22      130.67      6.31 o 
  -3   6   8       68.09       71.44      4.51 o 
  -2   6   8      195.31      211.24      7.02 o 
  -1   6   8        4.30        1.20      1.92 o 
   0   6   8      185.22      194.68      7.78 o 
   1   6   8       52.52       51.67      4.70 o 
   2   6   8       29.57       25.13      5.52 o 
   3   6   8       42.16       61.03      7.32 o 
   4   6   8       26.80       25.56      8.68 o 
 -10   7   8      238.79      271.84     13.87 o 
  -9   7   8       72.42       94.74      7.65 o 
  -8   7   8       24.21       12.32      2.71 o 
  -7   7   8       25.28       18.35      2.67 o 
  -6   7   8      743.08      775.19     13.77 o 
  -5   7   8       34.58       40.52      3.85 o 
  -4   7   8       27.72       29.43      4.39 o 
  -3   7   8       76.45       78.19      4.82 o 
  -2   7   8       84.86       90.07      5.09 o 
  -1   7   8       18.59       14.94      2.78 o 
   0   7   8       21.12       16.26      3.27 o 
   1   7   8       58.33       45.69      4.69 o 
   2   7   8       26.11       27.03      4.65 o 
   3   7   8       57.56       52.03      6.92 o 
 -10   8   8        4.27        1.54      2.85 o 
  -9   8   8       33.82       28.09      4.70 o 
  -8   8   8        7.99       11.80      3.37 o 
  -7   8   8       23.57       25.95      3.21 o 
  -6   8   8       53.32       49.18      4.44 o 
  -5   8   8       36.10       24.56      3.41 o 
  -4   8   8      189.62      190.91      7.98 o 
  -3   8   8      302.09      274.46      8.46 o 
  -2   8   8       41.95       37.24      4.85 o 
  -1   8   8        1.63       -0.15      1.94 o 
   0   8   8       38.62       25.43      3.88 o 
   1   8   8      270.92      266.60     10.78 o 
   2   8   8        4.81       10.52      3.83 o 
   3   8   8       38.37       54.94     11.66 o 
  -9   9   8        6.22        3.79      3.14 o 
  -8   9   8       11.32       11.21      3.15 o 
  -7   9   8       13.31        4.93      3.23 o 
  -6   9   8       13.22       14.22      3.91 o 
  -5   9   8       75.97       75.12      5.23 o 
  -4   9   8       78.96       76.57      5.67 o 
  -3   9   8        6.21        1.02      2.18 o 
  -2   9   8      143.04      134.25      6.43 o 
  -1   9   8        8.39        8.91      3.57 o 
   0   9   8       14.72       13.10      5.81 o 
   1   9   8       66.01       65.54      6.46 o 
   2   9   8       12.18        9.69      4.00 o 
  -8  10   8      444.80      486.14     14.25 o 
  -7  10   8        1.07       -2.17      2.64 o 
  -6  10   8       19.81       24.22      5.92 o 
  -5  10   8       21.02       15.97      4.14 o 
  -4  10   8       34.08       29.29      5.53 o 
  -3  10   8       82.72       79.23     12.41 o 
  -2  10   8       31.36       41.06      5.61 o 
  -1  10   8       27.85       21.97      4.47 o 
   0  10   8       27.00       27.85      5.70 o 
   1  10   8        0.33       -3.46      4.77 o 
  -7  11   8       21.33       23.90      4.97 o 
  -6  11   8       16.61       20.93      4.66 o 
  -5  11   8       19.94       10.03      3.83 o 
  -4  11   8       72.75       68.35      7.59 o 
  -3  11   8        3.68        3.20      3.51 o 
  -2  11   8       75.99       98.66      7.56 o 
  -1  11   8      199.28      214.97     10.45 o 
 -11   1   9       54.77       69.48      4.92 o 
 -10   1   9        0.28        0.25      2.23 o 
  -9   1   9      305.61      353.56     17.12 o 
  -8   1   9       34.58       35.25      2.72 o 
  -7   1   9      398.83      397.81      7.46 o 
  -6   1   9      359.05      355.81      6.74 o 
  -5   1   9       22.86       25.56      2.05 o 
  -4   1   9      493.76      489.01      7.66 o 
  -3   1   9       26.65       28.09      2.77 o 
  -2   1   9       13.42       14.21      2.47 o 
  -1   1   9       26.06       28.49      4.21 o 
   0   1   9       42.96       57.47      6.19 o 
   1   1   9       18.75       14.77      3.33 o 
   2   1   9       25.72       38.32      5.09 o 
   3   1   9        0.77       -6.33      4.22 o 
 -11   2   9       15.62       12.18      2.69 o 
 -10   2   9       42.52       58.16      3.85 o 
  -9   2   9        0.46       -0.98      1.78 o 
  -8   2   9       10.00       10.67      2.06 o 
  -7   2   9       66.88       63.14      3.53 o 
  -6   2   9      146.17      133.58      4.62 o 
  -5   2   9        0.06        0.27      1.41 o 
  -4   2   9       37.35       27.09      2.88 o 
  -3   2   9       37.69       39.27      2.91 o 
  -2   2   9      120.41      125.24      4.78 o 
  -1   2   9       46.31       54.86      4.00 o 
   0   2   9       99.04       97.27      5.69 o 
   1   2   9       13.39       20.66      3.43 o 
   2   2   9       73.86       81.70      5.75 o 
   3   2   9       19.87       19.51      5.49 o 
 -11   3   9       20.59       22.72      3.19 o 
 -10   3   9       78.92       67.83      5.18 o 
  -9   3   9       65.50       62.01      3.87 o 
  -8   3   9        0.63        1.72      1.83 o 
  -7   3   9      249.24      224.25      6.40 o 
  -6   3   9      469.46      457.90      9.54 o 
  -5   3   9      314.61      297.28      6.83 o 
  -4   3   9       40.38       39.67      3.57 o 
  -3   3   9       17.64       18.64      2.79 o 
  -2   3   9      495.88      485.96     11.26 o 
  -1   3   9       32.31       44.42      5.22 o 
   0   3   9        4.77       -1.45      2.26 o 
   1   3   9       18.70       27.75      3.88 o 
   2   3   9       20.86       24.43      4.43 o 
   3   3   9      163.54      186.17     11.22 o 
 -11   4   9       51.61       60.70      4.53 o 
 -10   4   9      110.24      116.88      5.55 o 
  -9   4   9      661.12      664.17     13.30 o 
  -8   4   9       21.58       18.99      2.70 o 
  -7   4   9        1.30        0.19      1.77 o 
  -6   4   9      151.87      150.60      5.39 o 
  -5   4   9      130.10      138.07      5.53 o 
  -4   4   9       61.98       69.12      4.50 o 
  -3   4   9        0.28        1.69      1.96 o 
  -2   4   9      113.02       95.51      5.15 o 
  -1   4   9      305.61      290.01      9.49 o 
   0   4   9        6.15       -0.04      2.75 o 
   1   4   9       30.84       26.55      3.95 o 
   2   4   9       14.94       10.95      3.85 o 
   3   4   9       87.56       98.80      9.17 o 
 -10   5   9        1.15        0.10      2.27 o 
  -9   5   9      108.76      107.80      5.97 o 
  -8   5   9       85.21       80.66      4.51 o 
  -7   5   9        9.47        5.34      2.11 o 
  -6   5   9       55.30       50.38      3.63 o 
  -5   5   9      203.15      195.42      6.74 o 
  -4   5   9       19.35       14.09      2.73 o 
  -3   5   9        7.90        7.41      2.35 o 
  -2   5   9      259.34      252.89     10.61 o 
  -1   5   9        1.88       -0.88      2.37 o 
   0   5   9        5.36        5.67      3.41 o 
   1   5   9       96.46      106.35      8.52 o 
   2   5   9      110.16      121.88      9.40 o 
 -10   6   9       94.15       88.85      5.94 o 
  -9   6   9        1.41       -1.30      2.34 o 
  -8   6   9       37.00       39.29      4.22 o 
  -7   6   9      219.43      204.95      6.59 o 
  -6   6   9      493.70      491.44     12.28 o 
  -5   6   9       98.42       96.76      6.33 o 
  -4   6   9       52.91       53.17      4.32 o 
  -3   6   9      185.09      182.94      7.17 o 
  -2   6   9      526.96      505.86     12.22 o 
  -1   6   9       75.39       81.01      5.26 o 
   0   6   9       67.42       76.98      6.42 o 
   1   6   9      246.64      262.19     13.02 o 
   2   6   9       37.92       41.62      6.71 o 
  -9   7   9      594.32      601.26     16.09 o 
  -8   7   9        0.05       -0.71      2.48 o 
  -7   7   9      482.06      480.86     12.24 o 
  -6   7   9      578.49      588.84     19.56 o 
  -5   7   9       20.33       23.81      3.33 o 
  -4   7   9        1.15       -1.75      2.15 o 
  -3   7   9       55.68       48.61      4.35 o 
  -2   7   9      101.46       96.20      5.64 o 
  -1   7   9        2.21        4.06      3.17 o 
   0   7   9       45.48       39.26      6.53 o 
   1   7   9       51.40       59.66      7.54 o 
  -9   8   9       80.31       78.79      6.38 o 
  -8   8   9       46.52       39.13      4.87 o 
  -7   8   9      100.24       82.25      6.97 o 
  -6   8   9       50.17       49.72      5.85 o 
  -5   8   9      103.82      108.46      7.74 o 
  -4   8   9        0.54        3.93      3.10 o 
  -3   8   9        7.81        3.04      4.25 o 
  -2   8   9       37.07       34.92      5.70 o 
  -1   8   9      194.11      194.48      9.93 o 
   0   8   9       11.55        4.94      3.66 o 
  -7   9   9        2.32       -4.57      3.05 o 
  -6   9   9      209.56      209.55     10.42 o 
  -5   9   9      122.52      108.81      8.54 o 
  -4   9   9      160.76      152.48      8.77 o 
  -3   9   9        1.15       -0.47      3.03 o 
  -2   9   9      325.93      348.33     12.90 o 
  -1   9   9       23.18       32.78      6.60 o 
  -6  10   9      113.48      116.21      8.36 o 
  -5  10   9        0.87       -0.45      3.33 o 
  -4  10   9       13.91       10.35      4.02 o 
  -3  10   9      232.46      271.26     15.78 o 
  -2  10   9       60.89       61.29      6.48 o 
 -10   0  10      300.45      334.03     24.50 o 
  -9   0  10       79.99       80.71      6.89 o 
  -8   0  10       22.32       16.56      3.96 o 
  -7   0  10      653.89      653.25     24.32 o 
  -6   0  10     1781.46     1760.47     35.75 o 
  -5   0  10      444.87      402.18     10.19 o 
  -4   0  10      103.60      119.93      9.22 o 
  -3   0  10     1704.29     1759.54     69.08 o 
  -2   0  10       69.26       50.19     10.19 o 
  -1   0  10      532.88      474.17     22.36 o 
   0   0  10      607.49      788.59     27.94 o 
   1   0  10       11.62       11.93      8.20 o 
 -10   1  10      181.23      173.34      7.06 o 
  -9   1  10       64.94       61.39      5.30 o 
  -8   1  10      461.81      450.58     10.25 o 
  -7   1  10       67.22       71.64      3.74 o 
  -6   1  10      195.13      175.77      5.55 o 
  -5   1  10       86.36       76.62      5.07 o 
  -4   1  10       89.32       87.61      6.13 o 
  -3   1  10        0.02        0.05      2.74 o 
  -2   1  10      121.10      132.02      6.49 o 
  -1   1  10      140.99      132.93     16.46 o 
   0   1  10      305.33      349.71     27.72 o 
   1   1  10       53.74       75.80     12.55 o 
 -10   2  10        5.61        8.53      2.71 o 
  -9   2  10       11.74        5.96      2.33 o 
  -8   2  10      421.19      398.53      8.91 o 
  -7   2  10        0.46       -0.64      2.04 o 
  -6   2  10      107.22      100.64      4.60 o 
  -5   2  10      121.70      113.29      6.55 o 
  -4   2  10       23.65       23.09      3.01 o 
  -3   2  10       12.96        8.96      2.86 o 
  -2   2  10      120.69      121.22      6.42 o 
  -1   2  10       80.04       82.76      6.43 o 
   0   2  10        0.01       14.65      8.97 o 
   1   2  10       86.48      108.01      7.59 o 
 -10   3  10        3.38       -3.38      2.25 o 
  -9   3  10        0.52       -2.30      1.87 o 
  -8   3  10        3.84        1.69      1.92 o 
  -7   3  10        6.92        8.82      2.36 o 
  -6   3  10      307.38      281.88      7.01 o 
  -5   3  10       75.36       67.48      4.34 o 
  -4   3  10       65.30       69.27      4.61 o 
  -3   3  10       74.37       66.82      5.20 o 
  -2   3  10        0.60       -3.08      2.48 o 
  -1   3  10       22.82       22.53      4.31 o 
   0   3  10      138.39      143.24      9.78 o 
   1   3  10       54.58       52.05      6.08 o 
  -9   4  10        0.12       -2.82      2.10 o 
  -8   4  10        6.36        5.26      2.21 o 
  -7   4  10       91.61       91.55      4.82 o 
  -6   4  10       49.71       56.14      4.52 o 
  -5   4  10       16.41       12.71      3.60 o 
  -4   4  10        1.58       -0.09      2.18 o 
  -3   4  10      299.90      289.68      8.89 o 
  -2   4  10        8.09        7.67      4.02 o 
  -1   4  10       16.51       19.65      4.98 o 
   0   4  10       47.38       62.67      7.31 o 
   1   4  10       66.13       71.89      7.92 o 
  -9   5  10        1.07        0.45      2.57 o 
  -8   5  10      110.26      113.99      7.22 o 
  -7   5  10       38.22       35.34      3.65 o 
  -6   5  10      217.88      217.28      7.49 o 
  -5   5  10      171.79      173.32      6.72 o 
  -4   5  10      212.79      203.20      7.68 o 
  -3   5  10       37.64       31.35      3.88 o 
  -2   5  10        3.90        5.93      3.33 o 
  -1   5  10      172.97      199.67     11.60 o 
   0   5  10      170.50      147.17     10.24 o 
  -8   6  10        7.62        5.75      2.89 o 
  -7   6  10        6.03        2.81      3.31 o 
  -6   6  10        8.78       11.12      3.21 o 
  -5   6  10       21.75       12.69      3.48 o 
  -4   6  10       11.20       10.89      3.70 o 
  -3   6  10      287.42      271.65     11.19 o 
  -2   6  10        0.19        1.25      3.21 o 
  -1   6  10       81.00       77.52     11.69 o 
  -7   7  10      154.57      157.88     10.10 o 
  -6   7  10        1.06        3.47      2.91 o 
  -5   7  10       63.95       64.15      5.80 o 
  -4   7  10       34.56       30.26      8.25 o 
  -3   7  10       20.12       21.97      4.59 o 
  -2   7  10       19.46       11.91      4.03 o 
  -6   8  10       94.88       74.09      6.33 o 
  -5   8  10       25.09       24.87      4.29 o 
  -4   8  10       44.10       44.53      5.82 o 
  -3   8  10       83.24       69.98      6.82 o 
  -8   1  11        0.20       -1.10      2.43 o 
  -7   1  11        4.54        6.22      2.79 o 
  -6   1  11       68.17       62.98      4.74 o 
  -5   1  11        2.40        0.80      3.18 o 
  -4   1  11        0.00       -1.79      3.23 o 
  -3   1  11        0.05        0.51      4.10 o 
  -2   1  11       44.71       53.32      5.43 o 
  -8   2  11        1.48        0.26      2.07 o 
  -7   2  11       51.79       46.22      3.86 o 
  -6   2  11      119.24      130.26      7.65 o 
  -5   2  11        1.00        1.45      2.76 o 
  -4   2  11      174.92      183.58      9.26 o 
  -3   2  11        4.06       -2.27      3.41 o 
  -2   2  11        6.36        3.99      4.11 o 
  -8   3  11      129.36      139.33      7.47 o 
  -7   3  11       17.54       20.89      3.94 o 
  -6   3  11       91.09       80.55      5.99 o 
  -5   3  11        3.75        3.27      2.78 o 
  -4   3  11       44.61       51.19      4.32 o 
  -3   3  11       33.09       33.14      6.08 o 
  -2   3  11       25.09       32.35      6.57 o 
  -7   4  11       27.88       31.90      4.38 o 
  -6   4  11      109.65      119.00      7.08 o 
  -5   4  11      135.43      148.13      8.32 o 
  -4   4  11        2.16       -0.85      3.04 o 
  -3   4  11        1.24        0.29      3.74 o 
  -5   5  11        6.03        6.93      3.36 o 
  -4   5  11        0.34        1.43      3.17 o 
                                                 
